# Supplementary material for: 3,5-Dinitro­benzyl methane­sulfonate
Source: Acta Crystallogr Sect E Struct Rep Online. 2008 Jul 12;64(Pt 8):o1470. doi: 10.1107/S1600536808020850 (PMC2962102; doi:10.1107/S1600536808020850)
Supplement: Supplementary file 2 [file e-64-o1470-Isup2.hkl]

#
# h,k,l, Fc-squared, Fo-squared, sigma(Fo-squared) and status flag
#
data_I
_shelx_title ' t1 in P2(1)/c'
_shelx_refln_list_code          4
_shelx_F_calc_maximum      174.06
_exptl_crystal_F_000       568.00
_reflns_d_resolution_high  0.8006
 
loop_
 _symmetry_equiv_pos_as_xyz
 'x, y, z'
 '-x, y+1/2, -z+1/2'
 '-x, -y, -z'
 'x, -y-1/2, z-1/2'
 
_cell_length_a     9.3549
_cell_length_b     8.7552
_cell_length_c    14.1526
_cell_angle_alpha  90.000
_cell_angle_beta  107.434
_cell_angle_gamma  90.000
 
_shelx_F_squared_multiplier     1.000
 
loop_
 _refln_index_h
 _refln_index_k
 _refln_index_l
 _refln_F_squared_calc
 _refln_F_squared_meas
 _refln_F_squared_sigma
 _refln_observed_status
   1   0   0     7825.37     7282.66    113.93 o
   2   0   0    30296.78    26901.73    417.01 o
   3   0   0     4409.46     4448.71     70.43 o
   4   0   0     5152.71     4929.38     77.96 o
   5   0   0     4180.08     4417.79     70.18 o
   6   0   0      134.23      127.27      4.24 o
   7   0   0        0.26        1.40      2.31 o
   8   0   0      675.26      706.69     24.69 o
   9   0   0       76.07       76.86     10.17 o
   1   1   0       56.77       51.15      1.85 o
   2   1   0     2800.40     2733.97     27.83 o
   3   1   0      861.45      853.45      9.49 o
   4   1   0      838.36      809.14     11.99 o
   5   1   0      653.42      702.59     14.34 o
   6   1   0      264.61      273.05      4.52 o
   7   1   0      141.73      118.23      4.38 o
   8   1   0       64.58       69.35      3.56 o
   9   1   0       56.75       45.97      5.92 o
  10   1   0       29.06       34.04      5.12 o
   0   2   0     6759.28     6589.10    103.36 o
   1   2   0     1300.19     1314.91     16.94 o
   2   2   0     1699.04     1545.50     19.70 o
   3   2   0      583.48      460.05      8.05 o
   4   2   0       22.80       24.87      1.55 o
   5   2   0      543.43      560.36      6.79 o
   6   2   0      112.97      109.07      2.99 o
   7   2   0     1073.94     1056.87     16.00 o
   8   2   0       30.23       25.65      3.05 o
   9   2   0      172.42      179.57      7.04 o
  10   2   0      301.75      322.02     27.22 o
   1   3   0      299.02      235.44      4.19 o
   2   3   0      806.30      775.23     10.63 o
   3   3   0      184.29      199.29      3.85 o
   4   3   0       14.32       20.23      1.68 o
   5   3   0      284.04      279.25      4.85 o
   6   3   0      115.02      116.17      3.19 o
   7   3   0      120.35      112.41      3.72 o
   8   3   0       25.63       31.50      3.25 o
   9   3   0        1.05        2.41      5.69 o
  10   3   0      142.57      128.06      6.48 o
   0   4   0     1075.33      848.87     14.94 o
   1   4   0     1110.82     1155.29     16.93 o
   2   4   0      186.83      176.57      4.77 o
   3   4   0       25.92       36.17      2.48 o
   4   4   0       84.95       77.80      3.13 o
   5   4   0       71.62       73.45      2.71 o
   6   4   0      416.26      386.50      6.24 o
   7   4   0      171.77      162.03      3.83 o
   8   4   0      191.94      196.92      5.79 o
   9   4   0      392.76      424.76     23.62 o
  10   4   0      305.24      327.50     20.89 o
   1   5   0        6.94        7.83      1.74 o
   2   5   0      232.36      222.92      5.54 o
   3   5   0        0.76       -0.27      2.03 o
   4   5   0        1.81        3.92      2.28 o
   5   5   0      776.08      760.14     16.94 o
   6   5   0     1168.22     1174.34     15.25 o
   7   5   0       74.04       70.75      2.89 o
   8   5   0      137.70      136.26      4.28 o
   9   5   0       52.64       48.29      5.07 o
   0   6   0     6686.72     6384.41    135.30 o
   1   6   0      517.96      488.29      8.66 o
   2   6   0     1798.41     1825.50     26.09 o
   3   6   0      508.89      478.56      8.41 o
   4   6   0      233.05      234.56      5.33 o
   5   6   0      153.49      137.35      4.18 o
   6   6   0      211.26      225.33      5.20 o
   7   6   0       64.89       62.33      3.49 o
   8   6   0       13.93        9.06      2.91 o
   9   6   0        4.85        5.99      4.26 o
   1   7   0     3442.31     3369.73     53.30 o
   2   7   0     1062.40     1050.88     16.02 o
   3   7   0      393.30      366.52      7.17 o
   4   7   0     1090.54     1020.93     15.73 o
   5   7   0       19.19       11.79      2.71 o
   6   7   0      922.10      912.50     18.64 o
   7   7   0      124.12      123.67      5.03 o
   8   7   0       35.51       28.87      3.14 o
   0   8   0     1300.06     1185.11     34.92 o
   1   8   0      258.44      241.10      7.79 o
   2   8   0       38.67       35.57      3.30 o
   3   8   0        0.31        3.39      2.85 o
   4   8   0       15.13       12.85      2.80 o
   5   8   0       85.54       74.98      3.71 o
   6   8   0       35.67       32.85      2.49 o
   7   8   0        1.11        9.80      3.56 o
   1   9   0       57.39       55.00      4.88 o
   2   9   0       71.67       73.00      5.41 o
   3   9   0       29.64       28.52      4.36 o
   4   9   0      256.82      233.45      6.57 o
   5   9   0        5.74        6.42      3.15 o
   6   9   0       31.33       25.57      3.77 o
   0  10   0      142.42      134.95      9.15 o
   1  10   0        0.49        6.52      4.73 o
   2  10   0       26.35       30.36      4.98 o
   3  10   0      401.60      404.36     11.46 o
   4  10   0       20.28       24.48      5.70 o
 -11   1   1       59.45       81.33      8.47 o
 -10   1   1      793.27      850.85     19.94 o
  -9   1   1       27.15       20.07      4.04 o
  -8   1   1      274.54      312.88      6.42 o
  -7   1   1      662.73      635.05     10.22 o
  -6   1   1      364.34      372.40      6.25 o
  -5   1   1      138.47       93.34      3.31 o
  -4   1   1     5071.18     5229.46     58.36 o
  -3   1   1      799.59      687.84      9.05 o
  -2   1   1      287.17      231.66      4.36 o
  -1   1   1      287.80      259.73      4.29 o
   0   1   1      362.38      346.22      5.90 o
   1   1   1      557.59      517.46      8.16 o
   2   1   1     5643.90     5734.66     61.24 o
   3   1   1    11563.00    11229.90    123.88 o
   4   1   1     1423.84     1382.40     16.44 o
   5   1   1     3110.20     2948.47     33.63 o
   6   1   1      141.30      118.40      2.92 o
   7   1   1      343.94      320.59      6.62 o
   8   1   1       19.50        9.47      2.94 o
   9   1   1      238.49      252.54     13.61 o
  10   1   1       38.67       50.43      5.07 o
 -11   2   1       28.24       38.42      5.33 o
 -10   2   1        0.02        1.19      3.84 o
  -9   2   1      246.21      217.93      7.70 o
  -8   2   1      256.00      240.92      7.88 o
  -7   2   1        2.07        3.75      1.89 o
  -6   2   1        6.96        7.02      1.71 o
  -5   2   1      181.24      193.89      3.21 o
  -4   2   1        2.06        0.68      1.38 o
  -3   2   1       40.18       39.17      1.74 o
  -2   2   1      179.53      164.09      3.31 o
  -1   2   1      129.02      104.90      2.93 o
   0   2   1      321.51      309.97      5.54 o
   1   2   1        0.17        2.31      1.85 o
   2   2   1       21.45       17.79      2.02 o
   3   2   1      599.56      598.60      7.58 o
   4   2   1      302.06      307.92      4.62 o
   5   2   1        8.74       11.16      1.69 o
   6   2   1      354.25      353.82      5.44 o
   7   2   1     1088.94     1041.15     15.83 o
   8   2   1       73.35       53.80      3.18 o
   9   2   1      191.51      197.13      7.73 o
  10   2   1       36.56       54.30      5.48 o
 -10   3   1      139.90      132.38      6.67 o
  -9   3   1      958.56      931.15     21.58 o
  -8   3   1       67.62       75.32      3.99 o
  -7   3   1     1620.07     1549.49     26.32 o
  -6   3   1        9.34        9.64      1.99 o
  -5   3   1      992.42      914.69     17.35 o
  -4   3   1     1422.83     1462.82     21.63 o
  -3   3   1     1997.47     2057.81     28.02 o
  -2   3   1     2088.87     2092.06     26.26 o
  -1   3   1     2259.07     2159.87     30.08 o
   0   3   1      223.61      183.80      3.56 o
   1   3   1     1911.85     1840.85     24.72 o
   2   3   1     1262.48     1426.22     20.52 o
   3   3   1      539.84      607.04      9.78 o
   4   3   1      110.07       90.56      2.70 o
   5   3   1        4.75        6.46      1.86 o
   6   3   1       43.35       37.89      2.69 o
   7   3   1     1181.31     1134.88     17.16 o
   8   3   1      161.05      148.84      5.05 o
   9   3   1      152.79      186.74     13.47 o
  10   3   1        4.64       10.80      5.84 o
 -10   4   1        0.35       -0.04      3.88 o
  -9   4   1       46.96       46.00      4.83 o
  -8   4   1        0.03       -2.33      2.51 o
  -7   4   1      627.63      590.86      9.64 o
  -6   4   1       26.43       28.20      2.22 o
  -5   4   1        0.27       -0.22      2.03 o
  -4   4   1      252.49      262.56      5.38 o
  -3   4   1      424.28      469.67      7.12 o
  -2   4   1       55.90       47.92      2.17 o
  -1   4   1      241.37      238.47      4.31 o
   0   4   1      209.82      189.80      3.72 o
   1   4   1     2412.11     2574.63     32.15 o
   2   4   1       94.50       92.60      2.65 o
   3   4   1      196.85      217.15      4.76 o
   4   4   1      670.00      700.99      9.94 o
   5   4   1      297.83      304.04      5.27 o
   6   4   1      346.22      343.42      5.85 o
   7   4   1       19.29       14.07      2.81 o
   8   4   1       16.60       10.24      2.87 o
   9   4   1       68.39       57.97      4.04 o
  10   4   1        2.85        0.80      3.97 o
 -10   5   1     1072.60     1244.70     32.91 o
  -9   5   1      123.94      154.38      7.02 o
  -8   5   1       43.46       38.91      2.93 o
  -7   5   1     1123.06     1155.02     16.88 o
  -6   5   1      158.00      156.01      3.72 o
  -5   5   1      928.16      919.96     14.22 o
  -4   5   1      205.22      190.97      4.61 o
  -3   5   1      331.85      342.43      6.48 o
  -2   5   1      222.10      243.37      5.10 o
  -1   5   1     1836.20     1748.55     22.37 o
   0   5   1      496.82      509.90      7.61 o
   1   5   1      113.39      132.49      4.33 o
   2   5   1     1093.72      977.77     14.83 o
   3   5   1     1065.17     1001.13     15.21 o
   4   5   1     1086.95     1104.79     16.68 o
   5   5   1     1469.42     1476.03     18.61 o
   6   5   1        3.52        1.62      2.10 o
   7   5   1      302.99      305.78      5.61 o
   8   5   1      140.47      123.48      5.35 o
   9   5   1      233.37      244.62      7.02 o
  -9   6   1       90.64       86.54      5.91 o
  -8   6   1        0.27        3.93      3.22 o
  -7   6   1      121.26      116.66      3.90 o
  -6   6   1       48.67       40.26      3.11 o
  -5   6   1       25.09       19.66      3.08 o
  -4   6   1      291.70      273.67      5.78 o
  -3   6   1        7.85        6.94      2.41 o
  -2   6   1       64.53       54.01      2.87 o
  -1   6   1      846.64      802.81     12.52 o
   0   6   1        6.48        4.01      2.02 o
   1   6   1      632.37      596.86     11.32 o
   2   6   1      212.85      239.87      6.05 o
   3   6   1       62.62       60.54      3.10 o
   4   6   1      604.51      568.89      9.74 o
   5   6   1       53.82       51.48      2.77 o
   6   6   1      120.38      102.70      3.39 o
   7   6   1       11.59       12.51      2.37 o
   8   6   1        2.22        8.39      4.63 o
   9   6   1      322.02      330.84      8.43 o
  -8   7   1      341.58      370.32      7.40 o
  -7   7   1       52.25       52.45      3.72 o
  -6   7   1      112.93      115.49      4.22 o
  -5   7   1       39.48       46.43      3.19 o
  -4   7   1      238.04      223.30      5.31 o
  -3   7   1       83.11       70.99      3.29 o
  -2   7   1       15.93       19.51      2.49 o
  -1   7   1        2.87        5.97      2.31 o
   0   7   1      931.13      929.15     19.94 o
   1   7   1      504.93      535.71     10.59 o
   2   7   1     2509.12     2536.97     40.78 o
   3   7   1      592.19      599.18     11.64 o
   4   7   1      953.77      966.04     15.09 o
   5   7   1      501.07      508.04      9.19 o
   6   7   1     1155.33     1149.38     25.56 o
   7   7   1      139.08      135.99      4.10 o
   8   7   1       24.76       21.60      3.24 o
  -7   8   1        0.94        1.30      3.19 o
  -6   8   1      112.02      110.41      4.87 o
  -5   8   1      140.18      128.35      4.61 o
  -4   8   1       37.42       42.98      3.11 o
  -3   8   1       42.13       32.04      3.00 o
  -2   8   1     1039.28     1018.44     17.98 o
  -1   8   1       80.63       73.38      4.86 o
   0   8   1      451.02      433.65     12.04 o
   1   8   1       62.19       56.78      4.69 o
   2   8   1      115.26       96.24      4.42 o
   3   8   1      231.01      216.49      6.14 o
   4   8   1      117.71      110.44      4.62 o
   5   8   1       44.70       43.81      3.90 o
   6   8   1      263.02      300.28      9.58 o
   7   8   1      169.87      186.40      5.85 o
  -6   9   1        4.27        4.90      3.45 o
  -5   9   1      361.33      332.24      7.10 o
  -4   9   1      208.89      197.60     10.24 o
  -3   9   1     1211.32     1187.54     28.92 o
  -2   9   1       63.67       48.98      4.84 o
  -1   9   1     1607.59     1610.66     77.56 o
   0   9   1       53.08       51.16      6.23 o
   1   9   1      551.81      539.40     13.42 o
   2   9   1      314.89      325.14      9.66 o
   3   9   1        4.64        0.21      2.85 o
   4   9   1      168.60      169.10      5.63 o
   5   9   1        1.22       -1.45      2.97 o
   6   9   1      134.43      155.17      4.76 o
  -4  10   1       41.91       53.89      5.99 o
  -3  10   1        4.01       12.57      4.46 o
  -2  10   1        8.51        3.11      3.85 o
  -1  10   1       44.03       37.76      4.87 o
   0  10   1      110.06      110.49     14.37 o
   1  10   1       34.06       25.24      4.87 o
   2  10   1      306.45      330.41     10.94 o
   3  10   1       13.20       26.31      7.25 o
   4  10   1       62.54       62.25      5.96 o
 -10   0   2      421.62      446.16     17.15 o
  -9   0   2      129.85      129.94     14.60 o
  -8   0   2     2679.36     2590.23     53.10 o
  -7   0   2       53.26       49.58      3.91 o
  -6   0   2     5148.34     4891.31     77.53 o
  -5   0   2     1323.37     1309.31     22.10 o
  -4   0   2     2146.04     1817.52     30.58 o
  -3   0   2     4020.56     4045.42     64.13 o
  -2   0   2      425.68      410.51      9.56 o
  -1   0   2     1680.20     1434.77     59.07 o
   1   0   2      574.47      620.84     18.76 o
   2   0   2     3189.40     2918.77     56.83 o
   3   0   2     4031.63     4474.74     70.94 o
   4   0   2      184.94      140.97      4.25 o
   5   0   2     2402.35     2402.62     39.18 o
   6   0   2       24.45       20.33      2.91 o
   7   0   2      120.25      135.90      4.61 o
   8   0   2       40.56       41.24      3.74 o
 -11   1   2       44.63       68.60      8.78 o
 -10   1   2       13.58       17.38      9.67 o
  -9   1   2       13.34       11.19      5.78 o
  -8   1   2      374.21      353.60      6.96 o
  -7   1   2       76.66       67.63      3.71 o
  -6   1   2      655.51      648.95      8.52 o
  -5   1   2      405.54      409.38      7.00 o
  -4   1   2      293.65      305.87      4.16 o
  -3   1   2      220.49      200.06      4.27 o
  -2   1   2     3507.11     3227.19     43.89 o
  -1   1   2      472.52      439.73      7.17 o
   0   1   2     4487.07     4414.12     68.63 o
   1   1   2      674.36      672.25      9.85 o
   2   1   2       37.61       52.98      2.73 o
   3   1   2        5.31        4.78      1.86 o
   4   1   2      460.38      493.83      7.59 o
   5   1   2      452.14      474.88      9.67 o
   6   1   2       15.61       17.90      1.91 o
   7   1   2       49.36       55.41      2.44 o
   8   1   2      269.01      233.12      9.12 o
   9   1   2       17.03       15.50      4.04 o
  10   1   2       25.93       15.23      5.50 o
 -11   2   2      719.24      777.37     18.91 o
 -10   2   2      226.57      231.08     23.61 o
  -9   2   2      578.11      615.39     15.44 o
  -8   2   2       56.66       69.31      4.77 o
  -7   2   2        0.65        1.08      2.21 o
  -6   2   2        5.70        3.89      1.45 o
  -5   2   2      354.76      340.66      4.60 o
  -4   2   2      376.14      429.36      6.14 o
  -3   2   2       90.71      144.51      3.14 o
  -2   2   2      135.89      163.00      4.37 o
  -1   2   2    20274.92    19468.29    294.50 o
   0   2   2     2068.36     2072.78     32.86 o
   1   2   2    13543.10    13266.79    176.74 o
   2   2   2      725.59      694.94      9.32 o
   3   2   2      323.43      261.62      4.53 o
   4   2   2     1353.39     1304.44     19.05 o
   5   2   2      404.80      413.70      7.40 o
   6   2   2      191.47      174.04      4.40 o
   7   2   2      554.97      607.91     11.89 o
   8   2   2      375.18      330.88      6.72 o
   9   2   2      451.17      451.68      9.93 o
  10   2   2      562.82      541.74     19.93 o
 -11   3   2        3.30        2.90      4.15 o
 -10   3   2        7.41        9.06      7.22 o
  -9   3   2       38.55       30.31      6.92 o
  -8   3   2       64.66       59.82      4.77 o
  -7   3   2      670.39      658.00     14.33 o
  -6   3   2       74.63       77.69      3.77 o
  -5   3   2      108.29      107.97      2.58 o
  -4   3   2      286.34      313.43      5.73 o
  -3   3   2     2143.50     2215.59     27.78 o
  -2   3   2      561.71      550.06     15.50 o
  -1   3   2     1393.35     1432.31     20.48 o
   0   3   2      105.79      120.72      3.21 o
   1   3   2        1.34        5.83      1.75 o
   2   3   2     1321.19     1318.77     29.26 o
   3   3   2      175.04      175.45      3.60 o
   4   3   2      221.63      221.72      4.21 o
   5   3   2      743.26      746.00     10.24 o
   6   3   2      662.61      639.72     10.57 o
   7   3   2     1078.49     1038.75     22.00 o
   8   3   2        0.01        2.65      2.74 o
   9   3   2        6.52        4.60      2.95 o
  10   3   2       12.72        2.50      5.53 o
 -10   4   2       10.06        7.18      3.87 o
  -9   4   2        0.05        0.01      3.66 o
  -8   4   2       20.83       23.01      4.17 o
  -7   4   2       37.42       35.68      3.13 o
  -6   4   2        2.29        6.46      1.85 o
  -5   4   2       70.05       70.21      3.02 o
  -4   4   2      258.62      314.06      6.60 o
  -3   4   2       85.66      135.09      3.19 o
  -2   4   2     1305.40     1378.59     17.88 o
  -1   4   2     2074.24     2084.54     29.20 o
   0   4   2       42.24       62.25      2.26 o
   1   4   2     7909.93     8210.96     99.29 o
   2   4   2     2218.18     2294.14     36.71 o
   3   4   2      580.56      565.47      9.39 o
   4   4   2     1689.22     1597.12     19.86 o
   5   4   2      144.94      147.11      3.64 o
   6   4   2     1995.88     1929.29     23.81 o
   7   4   2       19.36       21.48      3.12 o
   8   4   2      108.55      100.26      4.34 o
   9   4   2      168.91      172.61      6.00 o
 -10   5   2      187.58      197.58      8.19 o
  -9   5   2       63.85       66.04     10.26 o
  -8   5   2       11.27       14.83      4.23 o
  -7   5   2       53.65       44.36      4.44 o
  -6   5   2      292.54      292.76      6.05 o
  -5   5   2       43.09       40.50      2.75 o
  -4   5   2      703.66      716.36     11.44 o
  -3   5   2       18.96       17.81      2.28 o
  -2   5   2      664.10      763.97     11.93 o
  -1   5   2      266.94      300.90      9.83 o
   0   5   2      153.90      146.54      3.47 o
   1   5   2        3.92        4.05      1.68 o
   2   5   2        0.04        1.98      2.31 o
   3   5   2      627.42      637.95     11.99 o
   4   5   2        0.13       -2.13      2.13 o
   5   5   2      434.95      440.41      6.97 o
   6   5   2       28.76       30.92      2.34 o
   7   5   2      175.28      174.06      4.22 o
   8   5   2       52.43       50.06      4.96 o
   9   5   2      345.94      337.83     10.26 o
  -9   6   2      215.79      238.76      8.91 o
  -8   6   2      544.46      546.17     13.88 o
  -7   6   2       47.38       37.03      2.86 o
  -6   6   2      638.76      611.90     10.35 o
  -5   6   2      206.72      191.35      4.81 o
  -4   6   2      267.54      245.70      5.41 o
  -3   6   2      638.55      609.48     10.11 o
  -2   6   2       32.59       37.14      2.56 o
  -1   6   2     1672.32     1624.48     23.35 o
   0   6   2       72.96       78.06      3.03 o
   1   6   2      867.52      860.72     15.31 o
   2   6   2       79.89       67.23      3.57 o
   3   6   2       93.89       82.51      3.94 o
   4   6   2      148.00      148.55      6.25 o
   5   6   2      429.90      446.21      7.15 o
   6   6   2        0.09        0.44      2.83 o
   7   6   2      415.48      422.55      7.11 o
   8   6   2       10.88        6.73      4.06 o
  -8   7   2        4.32        0.38      2.44 o
  -7   7   2      455.67      493.19      8.74 o
  -6   7   2       82.32       86.53      4.38 o
  -5   7   2      811.39      791.93     12.77 o
  -4   7   2      397.62      393.66      7.50 o
  -3   7   2        9.73       12.00      2.46 o
  -2   7   2        2.63        3.89      2.28 o
  -1   7   2       48.12       42.15      3.42 o
   0   7   2      201.16      219.47      7.29 o
   1   7   2     1245.11     1209.40     20.73 o
   2   7   2      583.60      537.90     10.69 o
   3   7   2      353.76      376.75      8.34 o
   4   7   2      130.41      124.13      4.76 o
   5   7   2      114.79      121.88      3.99 o
   6   7   2       27.10       21.73      2.64 o
   7   7   2       20.70       17.75      2.91 o
   8   7   2        0.50        1.96      2.95 o
  -7   8   2      123.86      125.51      7.92 o
  -6   8   2       62.81       66.91      4.74 o
  -5   8   2      108.44      112.47      4.21 o
  -4   8   2       22.85       22.23      2.85 o
  -3   8   2       43.76       47.89      3.14 o
  -2   8   2       14.48       12.43      3.52 o
  -1   8   2      350.83      350.28     10.35 o
   0   8   2        4.44        1.69      3.59 o
   1   8   2      263.89      247.84      7.96 o
   2   8   2      245.09      196.62      5.76 o
   3   8   2        2.74        5.14      2.90 o
   4   8   2      512.74      501.09     10.52 o
   5   8   2        0.63       -0.57      2.94 o
   6   8   2      102.74       96.10      4.41 o
   7   8   2        3.27        4.16      3.19 o
  -6   9   2        7.45        5.99      6.47 o
  -5   9   2       23.04       15.77      2.88 o
  -4   9   2       26.61       14.77      3.34 o
  -3   9   2        0.59        0.17      3.48 o
  -2   9   2        8.61       14.46      4.06 o
  -1   9   2       33.59       27.39      4.57 o
   0   9   2      237.42      225.72      7.75 o
   1   9   2      152.25      131.32      6.37 o
   2   9   2        8.68       11.68      3.87 o
   3   9   2       18.58       13.89      3.17 o
   4   9   2       10.62        7.40      3.24 o
   5   9   2      120.59      113.27      4.13 o
  -4  10   2      211.29      216.19     10.17 o
  -3  10   2      172.88      194.34     23.62 o
  -2  10   2        6.03        6.64      3.88 o
  -1  10   2      596.63      600.23     14.83 o
   0  10   2      291.23      303.09      9.61 o
   1  10   2      440.28      465.64     12.40 o
   2  10   2      478.84      470.19     19.41 o
   3  10   2        0.03       -3.79      3.79 o
 -11   1   3       89.97       94.10      8.41 o
 -10   1   3      104.44      103.51      6.54 o
  -9   1   3      331.00      350.34      8.26 o
  -8   1   3     2637.90     2630.89     38.12 o
  -7   1   3       84.79       82.29      3.20 o
  -6   1   3     3661.33     3520.91     39.84 o
  -5   1   3      625.07      624.94     13.21 o
  -4   1   3      655.68      605.19     12.90 o
  -3   1   3     1802.45     1597.66     22.48 o
  -2   1   3      801.67      739.25     11.15 o
  -1   1   3    24732.17    23467.73    266.77 o
   0   1   3     1204.20     1367.77     21.22 o
   1   1   3     3782.34     3827.37     71.22 o
   2   1   3     2857.95     2834.19     53.41 o
   3   1   3     4896.72     4838.79     79.35 o
   4   1   3     6919.85     7585.21    116.65 o
   5   1   3       88.27       76.31      3.53 o
   6   1   3       91.65       99.76      7.37 o
   7   1   3       84.65       81.73      5.73 o
   8   1   3       20.18        9.33      2.92 o
   9   1   3        3.33        0.68      3.06 o
 -11   2   3       76.08       80.02      7.31 o
 -10   2   3       23.15       16.82      3.88 o
  -9   2   3       29.41       27.69      4.21 o
  -8   2   3      837.77      839.95     17.00 o
  -7   2   3      731.04      728.67     21.18 o
  -6   2   3       19.16       17.39      1.59 o
  -5   2   3      324.68      290.45      5.53 o
  -4   2   3      843.79      813.56     11.10 o
  -3   2   3     1201.17     1139.80     14.93 o
  -2   2   3      157.15      154.19      3.60 o
  -1   2   3       72.45       89.28      3.18 o
   0   2   3      975.77     1012.54     16.98 o
   1   2   3      972.60     1021.25     14.24 o
   2   2   3      956.70      994.02     14.60 o
   3   2   3      303.79      302.89      5.55 o
   4   2   3      105.48       98.51      3.73 o
   5   2   3       90.80       83.73      3.26 o
   6   2   3       45.27       41.16      2.82 o
   7   2   3        2.76        7.23      2.76 o
   8   2   3      264.25      237.24      6.28 o
   9   2   3        1.48        0.10      3.41 o
  10   2   3       64.74       65.94      7.73 o
 -11   3   3      435.56      495.15     26.61 o
 -10   3   3        1.79       -1.62      3.92 o
  -9   3   3      270.17      286.72      9.16 o
  -8   3   3     1118.37     1095.41     24.45 o
  -7   3   3        3.84        5.67      3.76 o
  -6   3   3      354.43      334.96      5.49 o
  -5   3   3      640.68      610.21      8.06 o
  -4   3   3      198.75      218.30      5.68 o
  -3   3   3      157.09      159.44      3.41 o
  -2   3   3       12.37       26.08      1.88 o
  -1   3   3     1589.15     1830.72     33.27 o
   0   3   3     1676.47     1696.29     27.34 o
   1   3   3      718.64      600.32      9.56 o
   2   3   3      144.98       96.17      2.59 o
   3   3   3     4046.14     4174.06     56.42 o
   4   3   3     1457.14     1461.50     20.13 o
   5   3   3     1596.36     1573.67     29.53 o
   6   3   3     2043.10     2123.60     30.25 o
   7   3   3      267.96      251.06     11.13 o
   8   3   3      842.02      871.34     15.99 o
   9   3   3        4.09        6.47      4.73 o
 -10   4   3        0.02       -1.14      4.06 o
  -9   4   3       85.01       76.02      5.24 o
  -8   4   3        1.88        1.37      3.60 o
  -7   4   3       31.50       27.07      3.01 o
  -6   4   3      368.28      367.75     12.81 o
  -5   4   3        0.27       -1.76      2.04 o
  -4   4   3       77.94       76.69      2.63 o
  -3   4   3       20.13       18.96      1.96 o
  -2   4   3        2.10        2.96      1.65 o
  -1   4   3      205.93      222.19      4.65 o
   0   4   3       58.17       55.08      2.93 o
   1   4   3     3000.42     3201.82     43.99 o
   2   4   3       78.48       80.89      3.59 o
   3   4   3      502.11      587.64      9.23 o
   4   4   3      754.96      792.74     11.91 o
   5   4   3       74.37       78.43      3.24 o
   6   4   3        2.64        0.46      2.60 o
   7   4   3       11.53       16.53      3.05 o
   8   4   3      152.10      134.65      5.03 o
   9   4   3      355.26      378.16     11.06 o
 -10   5   3       54.25       38.19      4.98 o
  -9   5   3      186.66      192.49      7.79 o
  -8   5   3      381.56      374.20     10.98 o
  -7   5   3        8.93        9.91      2.25 o
  -6   5   3      101.07       92.45      4.12 o
  -5   5   3       34.92       37.72      2.72 o
  -4   5   3      146.07      146.06      4.86 o
  -3   5   3      251.50      255.67      4.73 o
  -2   5   3       21.52       36.76      2.47 o
  -1   5   3      495.49      442.91      7.65 o
   0   5   3      985.98      989.84     17.66 o
   1   5   3     1433.38     1490.58     21.56 o
   2   5   3       24.21       40.10      3.19 o
   3   5   3     1495.22     1485.17     18.42 o
   4   5   3      650.09      650.95     10.25 o
   5   5   3     1571.79     1606.31     22.22 o
   6   5   3        7.19        5.99      2.34 o
   7   5   3       11.71       11.18      3.45 o
   8   5   3        4.03        6.08      4.83 o
   9   5   3       70.38       59.09      8.19 o
  -9   6   3        0.20        2.47      5.41 o
  -8   6   3        9.26       11.82      4.10 o
  -7   6   3     1356.26     1284.73     16.56 o
  -6   6   3      688.14      629.78     16.96 o
  -5   6   3        3.65        4.47      2.29 o
  -4   6   3      541.87      536.44      9.18 o
  -3   6   3      635.11      637.96     12.76 o
  -2   6   3     2189.42     2141.37     30.22 o
  -1   6   3        9.75       11.54      2.28 o
   0   6   3        1.58        4.92      3.20 o
   1   6   3      112.13      109.09      4.17 o
   2   6   3       31.11       28.22      3.10 o
   3   6   3       34.02       39.72      3.44 o
   4   6   3       55.42       64.47      3.11 o
   5   6   3      236.96      235.01      5.28 o
   6   6   3      289.72      300.87     10.43 o
   7   6   3       30.60       26.80      2.80 o
   8   6   3       12.88        9.53      3.07 o
  -8   7   3      426.91      456.45     12.73 o
  -7   7   3       22.23       20.48      3.98 o
  -6   7   3      907.05      866.48     16.15 o
  -5   7   3       14.41       13.48      3.17 o
  -4   7   3      407.92      394.61      7.47 o
  -3   7   3       18.24       19.62      2.60 o
  -2   7   3     2908.64     2939.49     40.91 o
  -1   7   3      676.49      675.28     12.58 o
   0   7   3      279.85      280.23      8.35 o
   1   7   3      650.17      660.99     12.55 o
   2   7   3        0.02        0.53      2.71 o
   3   7   3     1316.29     1283.97     22.05 o
   4   7   3      398.48      378.20     12.67 o
   5   7   3       32.49       40.38      3.04 o
   6   7   3      211.42      214.85      5.31 o
   7   7   3       32.57       41.32      4.77 o
  -7   8   3        0.66        7.94      4.22 o
  -6   8   3       46.04       35.96      3.77 o
  -5   8   3       99.20       88.79      3.75 o
  -4   8   3      177.43      165.71      4.64 o
  -3   8   3       48.79       41.55      3.39 o
  -2   8   3     2018.33     1933.90     50.37 o
  -1   8   3       96.63       97.21      5.40 o
   0   8   3     2128.92     2173.21     42.66 o
   1   8   3       44.69       34.32      4.31 o
   2   8   3      638.50      590.74     11.72 o
   3   8   3      907.29      829.36     15.35 o
   4   8   3       94.84       80.92      4.30 o
   5   8   3       91.95       80.28      3.69 o
   6   8   3        1.84       10.85      3.33 o
  -6   9   3      400.02      438.86      9.99 o
  -5   9   3       24.95       24.24      3.42 o
  -4   9   3       76.42       82.68      7.64 o
  -3   9   3       28.09       34.16      4.49 o
  -2   9   3        0.18        0.83      4.90 o
  -1   9   3      136.03      133.52      7.94 o
   0   9   3       58.18       66.99      5.53 o
   1   9   3      187.26      198.41      7.49 o
   2   9   3        0.93       -1.70      3.64 o
   3   9   3      375.93      367.50      8.72 o
   4   9   3      428.41      429.72     11.52 o
   5   9   3      119.74      110.59      4.11 o
  -4  10   3        1.86        7.77      4.35 o
  -3  10   3      157.09      165.16      8.02 o
  -2  10   3        5.05        9.93      4.22 o
  -1  10   3      660.31      698.77     16.62 o
   0  10   3        1.37        2.70      3.90 o
   1  10   3      285.89      278.15      9.21 o
   2  10   3       35.47       33.74      8.41 o
   3  10   3      138.76      165.73      7.58 o
 -11   0   4      389.31      470.97     18.39 o
 -10   0   4     1039.91     1138.13     36.22 o
  -9   0   4      160.53      180.21     22.76 o
  -8   0   4        2.46        7.68      3.10 o
  -7   0   4      442.03      390.13     10.29 o
  -6   0   4     1190.37     1147.61     24.82 o
  -5   0   4       30.77       22.57      2.31 o
  -4   0   4     1096.09      970.23     20.15 o
  -3   0   4     5804.99     5701.80    158.74 o
  -2   0   4     2200.45     1850.37     48.67 o
  -1   0   4    11022.79    11396.85    214.34 o
   0   0   4    18523.05    19073.30    489.45 o
   1   0   4        5.73        7.94      3.96 o
   2   0   4      162.28      222.12      9.33 o
   3   0   4      190.01      185.29      8.50 o
   4   0   4      375.82      513.34     16.93 o
   5   0   4        9.52       10.69      5.10 o
   6   0   4     1034.33     1036.72     30.72 o
   7   0   4       20.40       29.63      6.27 o
   8   0   4      375.70      382.53     14.52 o
   9   0   4       52.84       60.38      7.42 o
 -11   1   4        0.16       13.72      6.71 o
 -10   1   4       56.43       45.58      4.85 o
  -9   1   4       36.96       85.82     37.72 o
  -8   1   4      683.31      697.23     12.37 o
  -7   1   4       47.80       41.88      2.71 o
  -6   1   4       31.72       20.65      1.96 o
  -5   1   4      682.97      666.85     14.07 o
  -4   1   4     2324.41     2113.91     29.33 o
  -3   1   4     1145.98     1106.12     13.78 o
  -2   1   4     1480.48     1484.75     18.08 o
  -1   1   4     9723.06    10078.98    134.21 o
   0   1   4      787.70      825.86     14.91 o
   1   1   4      143.89      164.01      5.37 o
   2   1   4      192.07      219.52      6.46 o
   3   1   4     1072.59     1084.84     22.13 o
   4   1   4       78.88       91.57      7.01 o
   5   1   4      363.68      388.38     14.52 o
   6   1   4        0.00        2.84      3.10 o
   7   1   4       66.82       61.16      4.23 o
   8   1   4       69.87       58.19      4.76 o
   9   1   4       18.41       13.23     11.70 o
 -11   2   4       93.33       88.78     12.28 o
 -10   2   4       12.29       19.26      4.54 o
  -9   2   4      565.50      615.06     15.30 o
  -8   2   4      141.30      132.15      4.82 o
  -7   2   4     1302.48     1388.63     28.19 o
  -6   2   4      616.41      545.76     12.31 o
  -5   2   4      551.24      529.08      8.79 o
  -4   2   4     2675.70     2670.01     47.22 o
  -3   2   4      471.12      429.69      7.22 o
  -2   2   4      591.01      528.14      8.51 o
  -1   2   4     1685.33     1816.42     29.09 o
   0   2   4     6370.53     6715.32     85.07 o
   1   2   4       83.17      122.87      3.16 o
   2   2   4     1990.80     2060.10     30.77 o
   3   2   4      860.56      812.10     17.28 o
   4   2   4       55.47       60.88      3.36 o
   5   2   4      807.57      821.34     14.80 o
   6   2   4       18.00       20.45      3.09 o
   7   2   4       18.64       19.96      3.07 o
   8   2   4      377.25      379.20      8.50 o
   9   2   4        3.98        2.13      5.08 o
 -11   3   4       14.38       18.11      4.66 o
 -10   3   4       53.21       48.84      6.04 o
  -9   3   4       52.55       56.23      4.52 o
  -8   3   4        1.67        3.52      3.47 o
  -7   3   4        0.13        0.09      3.15 o
  -6   3   4       88.95       80.39      2.76 o
  -5   3   4      357.87      333.24      9.24 o
  -4   3   4       48.95       45.72      2.20 o
  -3   3   4       32.33       39.80      2.09 o
  -2   3   4      282.61      251.46      4.98 o
  -1   3   4      424.10      382.08      8.72 o
   0   3   4     3060.52     3185.89     49.81 o
   1   3   4      276.66      293.76      5.33 o
   2   3   4        2.57        5.73      1.92 o
   3   3   4      168.80      162.31      3.56 o
   4   3   4        1.19        0.68      2.22 o
   5   3   4       11.12       13.89      3.38 o
   6   3   4       44.23       52.67      3.56 o
   7   3   4       59.48       54.74      3.40 o
   8   3   4       17.94       11.54      3.07 o
   9   3   4        1.86        2.53      5.07 o
 -10   4   4      101.07       92.69      5.67 o
  -9   4   4       53.10       55.48     10.55 o
  -8   4   4       29.69       26.67      4.05 o
  -7   4   4      311.04      277.92      8.65 o
  -6   4   4      666.16      636.61     20.47 o
  -5   4   4       74.87       62.76      2.59 o
  -4   4   4      480.08      467.41      7.17 o
  -3   4   4        1.46        3.29      1.71 o
  -2   4   4     3993.06     3932.77     48.28 o
  -1   4   4      605.87      610.88     11.22 o
   0   4   4     3021.46     3080.33     48.35 o
   1   4   4     1349.24     1539.52     25.19 o
   2   4   4     1733.41     1789.61     24.19 o
   3   4   4      902.40      846.93     12.54 o
   4   4   4       58.05       58.09      4.10 o
   5   4   4       45.27       43.73      3.06 o
   6   4   4       56.03       56.91      3.71 o
   7   4   4      123.77      128.33      5.03 o
   8   4   4      831.34      870.76     16.17 o
   9   4   4        4.08        0.65      5.19 o
 -10   5   4        8.36       10.46     11.93 o
  -9   5   4       40.73       39.65      7.77 o
  -8   5   4        7.34        5.04      3.47 o
  -7   5   4       61.20       50.20      3.61 o
  -6   5   4      507.65      482.09     10.91 o
  -5   5   4      291.92      264.32      7.72 o
  -4   5   4       10.45        9.42      2.30 o
  -3   5   4        0.82        1.98      1.79 o
  -2   5   4      168.58      191.54      4.46 o
  -1   5   4      436.86      469.38      8.02 o
   0   5   4       84.46       71.27      3.32 o
   1   5   4      809.14      937.04     19.79 o
   2   5   4      197.55      195.06      6.52 o
   3   5   4      367.15      390.17      6.98 o
   4   5   4       91.75       98.05      3.56 o
   5   5   4     1484.89     1516.97     21.22 o
   6   5   4      299.61      285.60      6.05 o
   7   5   4      318.27      307.48      7.59 o
   8   5   4        0.67        3.16      3.28 o
  -9   6   4      193.97      192.70      7.66 o
  -8   6   4       52.33       48.01      5.93 o
  -7   6   4      379.59      386.78      8.80 o
  -6   6   4      676.29      745.57     14.17 o
  -5   6   4        2.84        5.41      2.34 o
  -4   6   4      184.40      190.65      4.70 o
  -3   6   4      120.09      118.85      3.76 o
  -2   6   4       45.29       48.89      2.76 o
  -1   6   4        3.48        5.57      2.13 o
   0   6   4      982.07      968.91     16.90 o
   1   6   4      590.73      593.97     13.81 o
   2   6   4       20.77       28.33      3.27 o
   3   6   4     1391.44     1420.29     19.88 o
   4   6   4      145.80      143.64      4.18 o
   5   6   4      692.40      691.68     10.98 o
   6   6   4      214.37      202.34      5.11 o
   7   6   4       15.38       14.96      3.31 o
   8   6   4      291.18      298.79      7.77 o
  -8   7   4      253.31      261.57      9.22 o
  -7   7   4       39.63       31.27      5.78 o
  -6   7   4      755.07      751.93     14.45 o
  -5   7   4       66.27       62.37      3.75 o
  -4   7   4       22.86       20.95      2.63 o
  -3   7   4        0.83        3.58      2.56 o
  -2   7   4       64.91       70.42      3.18 o
  -1   7   4        0.65        3.94      2.59 o
   0   7   4       72.17       83.13      6.71 o
   1   7   4        0.95        1.78      3.35 o
   2   7   4        1.44        3.45      2.86 o
   3   7   4      103.90      112.98      4.73 o
   4   7   4        6.86        7.33      2.49 o
   5   7   4        2.78        4.09      2.68 o
   6   7   4        2.87        5.76      2.71 o
   7   7   4       12.77       13.62      2.82 o
  -7   8   4      114.38      126.34      5.25 o
  -6   8   4      350.16      342.19      8.29 o
  -5   8   4        0.22       -3.46      3.46 o
  -4   8   4      928.40      929.79     14.64 o
  -3   8   4      224.95      208.09      5.81 o
  -2   8   4      428.29      426.80     11.14 o
  -1   8   4        0.04       -1.95      3.32 o
   0   8   4     1661.19     1743.51     34.93 o
   1   8   4      644.21      632.35     15.00 o
   2   8   4      103.77      114.66      9.56 o
   3   8   4      416.31      424.61      9.40 o
   4   8   4        2.28        7.02      2.52 o
   5   8   4      821.18      875.69     13.60 o
   6   8   4      482.95      502.19      9.11 o
  -6   9   4      414.07      460.19     10.59 o
  -5   9   4        7.49        8.63      5.16 o
  -4   9   4      162.63      156.64      6.85 o
  -3   9   4        6.24        5.81      4.33 o
  -2   9   4        0.90        0.73      3.71 o
  -1   9   4        1.59        0.46      5.73 o
   0   9   4       77.27       88.47      5.57 o
   1   9   4       50.52       62.03     12.48 o
   2   9   4      424.89      413.39     11.33 o
   3   9   4       11.68        8.38      4.16 o
   4   9   4      283.08      302.88     12.47 o
   5   9   4       10.12       15.57      4.01 o
  -4  10   4      162.33      165.23     10.29 o
  -3  10   4       33.51       37.06      5.29 o
  -2  10   4      270.75      279.15     10.94 o
  -1  10   4       69.43       81.57      5.79 o
   0  10   4       66.62       55.46      5.18 o
   1  10   4       58.39       52.77      6.26 o
   2  10   4        6.90        9.49      6.24 o
 -11   1   5       15.28       13.96      4.24 o
 -10   1   5      440.65      451.29     10.04 o
  -9   1   5      629.80      632.94     18.02 o
  -8   1   5      420.41      421.83      7.89 o
  -7   1   5     3615.87     3559.63     50.78 o
  -6   1   5       75.49       93.22      3.25 o
  -5   1   5       84.27       48.17      2.56 o
  -4   1   5      469.66      436.74      8.61 o
  -3   1   5      328.86      398.01      8.93 o
  -2   1   5     1095.94      968.89     14.31 o
  -1   1   5     2082.40     2369.44     32.76 o
   0   1   5      256.38      363.79      7.34 o
   1   1   5      734.29      746.92     15.89 o
   2   1   5     1056.43      966.39     25.45 o
   3   1   5     1760.02     1858.23     43.12 o
   4   1   5      795.97      779.99     16.99 o
   5   1   5      827.66      811.51     17.73 o
   6   1   5       32.43       23.82      5.25 o
   7   1   5      358.36      340.41     15.81 o
   8   1   5       96.55       89.63      7.03 o
   9   1   5      167.79      168.51      6.91 o
 -11   2   5        2.03        7.74      4.44 o
 -10   2   5        9.82        7.87      4.23 o
  -9   2   5      283.64      269.65      8.72 o
  -8   2   5      447.64      445.18      9.59 o
  -7   2   5       24.87       28.67      2.57 o
  -6   2   5     1423.46     1391.19     20.94 o
  -5   2   5      365.82      388.73      8.14 o
  -4   2   5     2300.09     2222.53     30.87 o
  -3   2   5     1098.39     1093.01     15.98 o
  -2   2   5     2062.82     2038.55     24.44 o
  -1   2   5     3943.57     4061.49     52.07 o
   0   2   5      742.06      741.25     10.84 o
   1   2   5      108.80      108.28      3.32 o
   2   2   5      319.61      357.33      7.41 o
   3   2   5      136.34      147.67      5.57 o
   4   2   5       52.84       55.47      4.70 o
   5   2   5       16.80       16.40      3.29 o
   6   2   5        0.16       -0.24      2.91 o
   7   2   5      443.33      417.88     10.98 o
   8   2   5       10.16        6.42      4.14 o
   9   2   5       21.71       27.66      4.18 o
 -11   3   5       37.04       35.68      4.98 o
 -10   3   5      304.20      302.04      9.54 o
  -9   3   5      327.93      316.51     11.71 o
  -8   3   5      233.98      229.59      7.77 o
  -7   3   5      975.41     1003.15     20.81 o
  -6   3   5        2.05        3.49      2.16 o
  -5   3   5       63.60       42.93      2.62 o
  -4   3   5      501.85      571.87      8.34 o
  -3   3   5        9.57        9.06      1.96 o
  -2   3   5      561.62      492.13      8.18 o
  -1   3   5      321.75      333.24      6.98 o
   0   3   5     3225.60     3421.76     44.21 o
   1   3   5      264.32      270.47      5.13 o
   2   3   5     1978.18     1940.47     25.92 o
   3   3   5     2439.40     2345.62     35.04 o
   4   3   5     3756.73     3846.09     72.35 o
   5   3   5     3099.32     3258.05     61.93 o
   6   3   5      504.57      540.41     13.13 o
   7   3   5      122.88      111.54      5.64 o
   8   3   5      284.27      266.06     10.75 o
   9   3   5      249.51      276.71     13.21 o
 -10   4   5       29.10       21.07     11.40 o
  -9   4   5        4.85        0.44      3.52 o
  -8   4   5        5.27        4.37      3.78 o
  -7   4   5       18.40       25.75      3.76 o
  -6   4   5      132.28      127.16      4.45 o
  -5   4   5       31.28       31.37      2.61 o
  -4   4   5        8.94       10.64      1.92 o
  -3   4   5        7.62        7.17      1.86 o
  -2   4   5      131.85      150.09      3.84 o
  -1   4   5       22.37       21.87      2.59 o
   0   4   5      372.26      402.80     11.64 o
   1   4   5      418.28      427.41      7.10 o
   2   4   5      955.80     1011.74     16.38 o
   3   4   5       84.65       89.89      3.67 o
   4   4   5     1716.16     1808.49     27.78 o
   5   4   5       97.10      110.44      4.37 o
   6   4   5     1441.00     1525.81     25.84 o
   7   4   5      145.03      142.50      5.91 o
   8   4   5      186.13      181.98      6.98 o
 -10   5   5      396.31      460.43     13.00 o
  -9   5   5      270.69      265.18      9.04 o
  -8   5   5      287.86      287.74      9.32 o
  -7   5   5     1474.15     1460.34     31.65 o
  -6   5   5      264.38      274.57      6.84 o
  -5   5   5      774.78      749.77     14.17 o
  -4   5   5      176.72      162.21      3.79 o
  -3   5   5      772.61      805.74     11.26 o
  -2   5   5       91.31       87.12      3.14 o
  -1   5   5      530.80      572.82     10.83 o
   0   5   5      731.22      741.21     13.35 o
   1   5   5      114.92      112.97      5.18 o
   2   5   5     1234.86     1176.65     19.55 o
   3   5   5      331.94      305.35      6.76 o
   4   5   5      869.16      908.60     13.58 o
   5   5   5     2182.67     2220.13     30.02 o
   6   5   5       20.56       22.23      3.21 o
   7   5   5      144.95      150.45      5.62 o
   8   5   5       33.28       39.69     14.31 o
  -9   6   5       80.80       86.15      8.68 o
  -8   6   5        6.80        8.50      4.81 o
  -7   6   5        8.28       10.65      2.96 o
  -6   6   5        0.02       -1.91      3.05 o
  -5   6   5        2.70       -0.26      2.60 o
  -4   6   5      114.25      120.93      3.79 o
  -3   6   5        0.03        0.55      1.95 o
  -2   6   5      169.50      161.47      4.22 o
  -1   6   5      254.60      258.59      6.26 o
   0   6   5        4.53        5.60      2.49 o
   1   6   5       69.38       65.81      4.53 o
   2   6   5       59.50       57.40      4.37 o
   3   6   5       57.88       52.58      3.46 o
   4   6   5      164.08      163.58      5.05 o
   5   6   5        0.02       -0.54      2.60 o
   6   6   5        0.16        3.03      2.56 o
   7   6   5       88.39       78.64      4.32 o
  -8   7   5      231.31      219.83     13.57 o
  -7   7   5      583.76      607.52     15.90 o
  -6   7   5        2.12        3.90      2.90 o
  -5   7   5      332.09      330.00      7.87 o
  -4   7   5       55.88       54.44      3.12 o
  -3   7   5      206.50      208.15      4.97 o
  -2   7   5      417.20      409.08      8.69 o
  -1   7   5       56.08       57.52      4.61 o
   0   7   5       94.69       90.23      5.25 o
   1   7   5       27.26       42.31      5.02 o
   2   7   5      284.47      302.07      8.96 o
   3   7   5      478.42      470.61      9.35 o
   4   7   5      355.86      358.62      7.94 o
   5   7   5        2.37        4.21      3.15 o
   6   7   5       30.89       28.02      6.98 o
  -7   8   5      109.27      102.98      4.86 o
  -6   8   5      316.11      302.70     10.00 o
  -5   8   5      590.30      575.86     11.80 o
  -4   8   5      113.79      113.94      6.99 o
  -3   8   5      376.94      373.82     10.89 o
  -2   8   5      337.00      349.39      9.84 o
  -1   8   5       30.44       30.20      4.03 o
   0   8   5       41.07       34.08      5.01 o
   1   8   5      398.60      370.40     10.32 o
   2   8   5      390.27      382.23     25.25 o
   3   8   5       18.84       17.63      3.46 o
   4   8   5       24.20       26.34      3.44 o
   5   8   5       42.18       29.18      3.49 o
  -6   9   5       77.08       89.00      6.12 o
  -5   9   5       17.85       23.01      4.27 o
  -4   9   5        0.31       -3.42      3.42 o
  -3   9   5      122.24      129.67      6.44 o
  -2   9   5        2.02        4.54      4.71 o
  -1   9   5       31.10       35.89      5.07 o
   0   9   5        1.81        2.08      3.99 o
   1   9   5       53.28       54.01      5.08 o
   2   9   5      260.94      304.50      9.62 o
   3   9   5       56.14       61.18      4.21 o
   4   9   5       60.98       63.72      4.41 o
  -4  10   5        4.44       15.05      7.45 o
  -3  10   5        0.03        2.92      8.61 o
  -2  10   5       15.26       15.40      4.40 o
  -1  10   5      164.63      200.27     12.87 o
   0  10   5        9.05        2.55      4.00 o
   1  10   5       21.26       28.80      4.84 o
   2  10   5       28.58       31.82      5.12 o
 -11   0   6      112.23      106.46      8.59 o
 -10   0   6      293.98      288.79      9.07 o
  -9   0   6      390.47      403.00     11.02 o
  -8   0   6      248.48      252.39     17.80 o
  -7   0   6      464.99      462.38     11.88 o
  -6   0   6       35.18       22.31      5.10 o
  -5   0   6     3334.84     3441.01     97.68 o
  -4   0   6     1218.00     1244.87     37.61 o
  -3   0   6      335.49      330.08      8.37 o
  -2   0   6     4514.03     4917.64     93.83 o
  -1   0   6     1005.51     1135.40     23.48 o
   0   0   6       65.29       68.59      3.80 o
   1   0   6       31.09       45.92      5.16 o
   2   0   6      262.99      297.43     11.43 o
   3   0   6     1636.91     2087.58     57.29 o
   4   0   6      447.72      439.23     15.67 o
   5   0   6       41.95       54.51      5.65 o
   6   0   6        0.06        8.71      5.87 o
   7   0   6       31.91       46.78      5.84 o
   8   0   6       88.06       68.73      7.54 o
   9   0   6      345.48      307.32     12.98 o
 -11   1   6        0.58       -0.07      3.71 o
 -10   1   6      192.29      209.66      8.57 o
  -9   1   6      452.90      455.64      9.93 o
  -8   1   6      418.31      437.34     12.75 o
  -7   1   6       23.15       24.26      2.59 o
  -6   1   6       16.88       10.86      2.61 o
  -5   1   6      428.73      386.60     10.23 o
  -4   1   6       13.79       15.75      2.48 o
  -3   1   6     1261.54     1256.48     18.14 o
  -2   1   6     3336.77     3446.47     47.02 o
  -1   1   6     1248.16     1356.25     19.52 o
   0   1   6       41.05       51.15      2.81 o
   1   1   6     2034.44     2302.81     36.67 o
   2   1   6       11.78       15.03      3.25 o
   3   1   6      357.60      376.99      9.71 o
   4   1   6       14.82       17.49      3.83 o
   5   1   6        0.13        5.93      4.88 o
   6   1   6       24.13       22.83      3.39 o
   7   1   6      318.39      302.22     11.79 o
   8   1   6        5.75        7.08      3.34 o
   9   1   6       48.59       49.81      5.72 o
 -11   2   6      221.20      232.16      8.46 o
 -10   2   6        0.08        1.24      3.87 o
  -9   2   6       33.65       36.43      3.48 o
  -8   2   6       21.77       19.05      5.03 o
  -7   2   6      474.93      504.09      8.97 o
  -6   2   6       16.98        8.67      2.66 o
  -5   2   6     1118.21     1145.57     19.69 o
  -4   2   6     3388.67     3568.00     41.75 o
  -3   2   6     1520.77     1381.02     17.04 o
  -2   2   6       77.66       79.63      2.44 o
  -1   2   6     1389.30     1310.61     17.93 o
   0   2   6     1623.67     1826.57     29.45 o
   1   2   6      650.51      724.44     12.97 o
   2   2   6      411.58      407.83      8.31 o
   3   2   6      154.95      153.20      7.03 o
   4   2   6      137.21      122.78      5.18 o
   5   2   6      372.88      385.74     10.28 o
   6   2   6      101.10       97.10      5.18 o
   7   2   6     1048.68     1133.33     24.08 o
   8   2   6       26.29       17.05      3.54 o
   9   2   6      235.32      231.89      8.27 o
 -11   3   6       47.42       51.52      5.29 o
 -10   3   6       42.41       50.18      9.73 o
  -9   3   6       28.54       27.27     10.12 o
  -8   3   6      339.62      314.15      9.56 o
  -7   3   6      127.13      127.64      4.73 o
  -6   3   6       80.84       72.57      4.16 o
  -5   3   6      165.75      144.43      3.94 o
  -4   3   6      160.36      188.73      4.66 o
  -3   3   6      354.32      349.46      6.36 o
  -2   3   6      139.90      135.42      3.08 o
  -1   3   6      461.56      480.73      7.82 o
   0   3   6      139.33      162.83      3.88 o
   1   3   6      354.46      377.43      6.50 o
   2   3   6       25.91       31.02      2.45 o
   3   3   6      889.56      874.39     18.70 o
   4   3   6        0.10       -0.67      3.10 o
   5   3   6      216.52      212.73      7.14 o
   6   3   6      270.29      273.84      8.35 o
   7   3   6       28.43       22.24      6.30 o
   8   3   6        9.77       12.61      5.05 o
 -10   4   6        6.49        4.73      4.77 o
  -9   4   6        3.44        2.09      3.79 o
  -8   4   6      406.55      412.10     11.41 o
  -7   4   6      229.99      232.59      9.41 o
  -6   4   6      366.19      378.81      7.15 o
  -5   4   6     1443.20     1489.52     30.66 o
  -4   4   6        0.09        4.01      1.83 o
  -3   4   6      492.85      478.50      8.15 o
  -2   4   6        2.88        1.42      1.98 o
  -1   4   6     1762.77     1803.82     29.24 o
   0   4   6        0.10       -0.60      1.89 o
   1   4   6     2635.03     2901.40     37.93 o
   2   4   6     1937.86     1927.83     29.25 o
   3   4   6       18.50       23.80      2.83 o
   4   4   6     2828.11     2820.63     54.10 o
   5   4   6       20.47       16.90      3.24 o
   6   4   6      764.72      800.95     22.05 o
   7   4   6     1007.41      996.77     21.68 o
   8   4   6        8.33        8.41      5.07 o
 -10   5   6        3.14        1.42      3.62 o
  -9   5   6       70.72       69.74      5.65 o
  -8   5   6      158.95      154.46     10.58 o
  -7   5   6        0.87        3.20      3.38 o
  -6   5   6       84.84       83.90      3.90 o
  -5   5   6      109.97      112.69      4.36 o
  -4   5   6       18.60       20.85      2.15 o
  -3   5   6        5.70        9.74      1.92 o
  -2   5   6      113.92      109.48      4.05 o
  -1   5   6     1331.74     1346.83     22.47 o
   0   5   6       16.18       17.54      3.59 o
   1   5   6      490.03      516.70      9.54 o
   2   5   6      186.19      198.33      5.74 o
   3   5   6        0.75        3.49      2.56 o
   4   5   6        0.66        9.10      3.73 o
   5   5   6       44.63       43.78      5.69 o
   6   5   6       60.04       66.56      9.75 o
   7   5   6        0.50       10.52      5.58 o
  -9   6   6        4.81        4.19      3.84 o
  -8   6   6      310.62      301.44      9.60 o
  -7   6   6      198.20      180.55      7.17 o
  -6   6   6      273.42      263.21      6.81 o
  -5   6   6     1158.96     1138.47     20.12 o
  -4   6   6       54.50       56.93      3.07 o
  -3   6   6     2435.17     2338.79     29.60 o
  -2   6   6      511.83      490.79      8.52 o
  -1   6   6      904.16      901.03     27.53 o
   0   6   6      115.53       97.80      5.13 o
   1   6   6      336.65      329.43      7.12 o
   2   6   6      966.11      937.10     15.68 o
   3   6   6      113.46      111.12      4.87 o
   4   6   6      565.71      597.35     11.27 o
   5   6   6      459.20      480.08     13.98 o
   6   6   6       90.59       93.63      5.92 o
   7   6   6      449.38      484.44     26.59 o
  -8   7   6       86.53       88.95      6.24 o
  -7   7   6        0.75        1.18      3.49 o
  -6   7   6       11.35       13.86      3.22 o
  -5   7   6       28.60       24.87      3.39 o
  -4   7   6       40.39       48.04      3.58 o
  -3   7   6     1670.13     1642.63     23.84 o
  -2   7   6      366.32      365.77      8.07 o
  -1   7   6      422.55      393.11     10.43 o
   0   7   6       78.00       65.22      5.79 o
   1   7   6      825.88      749.41     16.90 o
   2   7   6      228.23      196.87      5.46 o
   3   7   6      274.40      281.04      6.78 o
   4   7   6       50.95       59.84      3.75 o
   5   7   6      102.33      109.42      4.89 o
   6   7   6       69.55       78.84      4.81 o
  -7   8   6      326.98      329.75     10.30 o
  -6   8   6      144.29      153.22      5.61 o
  -5   8   6      363.64      377.29      8.78 o
  -4   8   6       63.35       61.93      4.70 o
  -3   8   6      187.20      191.05      5.64 o
  -2   8   6      141.34      124.52      7.68 o
  -1   8   6       59.78       61.30      4.83 o
   0   8   6        8.31       19.22      5.32 o
   1   8   6        7.48        5.79      5.02 o
   2   8   6      338.27      328.80      7.58 o
   3   8   6        1.83        1.58      2.95 o
   4   8   6      333.33      344.44      8.15 o
   5   8   6       97.62      108.01      5.04 o
  -6   9   6       26.82       30.21      5.87 o
  -5   9   6       84.90       89.08      5.43 o
  -4   9   6       57.40       63.63      8.13 o
  -3   9   6      183.99      185.47      7.44 o
  -2   9   6        8.36       16.43      4.25 o
  -1   9   6      186.59      165.01      9.70 o
   0   9   6       70.15       71.67      5.49 o
   1   9   6      334.00      348.60     10.46 o
   2   9   6        2.35        7.05      3.87 o
   3   9   6      179.41      202.83      8.91 o
  -3  10   6       66.51       68.23      5.60 o
  -2  10   6       16.99        8.19      3.89 o
  -1  10   6      210.92      193.75      7.62 o
   0  10   6       65.86       59.42      9.10 o
   1  10   6      108.02      106.06      6.29 o
 -11   1   7      119.47      119.97      7.88 o
 -10   1   7      480.76      517.49     11.13 o
  -9   1   7      447.84      451.33      9.90 o
  -8   1   7     3350.19     3347.38     48.03 o
  -7   1   7        3.74        6.73      2.75 o
  -6   1   7     2271.87     2177.89     44.93 o
  -5   1   7      780.54      827.00     18.84 o
  -4   1   7       39.19       30.82      2.64 o
  -3   1   7     1325.10     1276.93     18.47 o
  -2   1   7      313.39      321.91      6.50 o
  -1   1   7     2338.58     2449.03     34.00 o
   0   1   7       76.04       79.01      4.04 o
   1   1   7      264.31      256.09      6.03 o
   2   1   7        3.12       15.89      5.86 o
   3   1   7     3811.46     3841.18     72.21 o
   4   1   7      689.83      739.81     16.55 o
   5   1   7      215.78      192.59      6.81 o
   6   1   7      313.41      320.63     11.48 o
   7   1   7      356.34      339.52      9.82 o
   8   1   7       31.82       39.21      7.00 o
 -11   2   7       20.58       28.57      4.56 o
 -10   2   7      118.49      117.13      8.96 o
  -9   2   7      526.72      545.90     11.42 o
  -8   2   7        0.64        1.49      2.63 o
  -7   2   7       51.92       45.49      3.48 o
  -6   2   7      155.92      153.70      6.16 o
  -5   2   7      489.50      508.69     12.67 o
  -4   2   7      282.73      289.54      7.98 o
  -3   2   7        3.88       10.29      1.95 o
  -2   2   7      927.78      972.08     14.54 o
  -1   2   7      130.34      144.81      3.73 o
   0   2   7        9.30        9.85      2.31 o
   1   2   7      405.60      433.50      8.70 o
   2   2   7      378.35      418.78      9.12 o
   3   2   7       91.16       79.92      7.25 o
   4   2   7      219.99      230.78     11.51 o
   5   2   7      256.23      256.75      8.04 o
   6   2   7      119.86      113.50      6.33 o
   7   2   7       10.11       10.22      3.97 o
   8   2   7       42.65       41.75      7.76 o
 -11   3   7        8.24       16.29      4.20 o
 -10   3   7        1.37        5.17      4.14 o
  -9   3   7      152.41      148.74      8.08 o
  -8   3   7      585.11      591.02     12.00 o
  -7   3   7      570.16      568.37     11.54 o
  -6   3   7      838.35      824.57     15.47 o
  -5   3   7      162.07      159.56      4.81 o
  -4   3   7      280.64      272.98      6.47 o
  -3   3   7     1080.76     1028.33     13.17 o
  -2   3   7        1.59        0.88      1.70 o
  -1   3   7      574.19      558.91      8.72 o
   0   3   7      198.79      182.16      4.13 o
   1   3   7     1893.68     1954.98     31.59 o
   2   3   7      661.86      649.14     12.05 o
   3   3   7     1367.45     1406.18     28.45 o
   4   3   7      805.77      808.55     17.84 o
   5   3   7      989.30      967.10     20.80 o
   6   3   7      954.38      932.04     20.48 o
   7   3   7       11.26       22.39      5.62 o
   8   3   7      112.16      109.39      5.74 o
 -10   4   7        2.67        4.82      3.88 o
  -9   4   7       52.20       46.05      4.75 o
  -8   4   7        1.68        8.16      5.84 o
  -7   4   7      118.63      114.68      5.67 o
  -6   4   7       81.59       85.16      4.02 o
  -5   4   7      247.57      256.43      5.52 o
  -4   4   7      110.76      118.37      4.33 o
  -3   4   7      668.32      674.25     12.02 o
  -2   4   7     2276.52     2323.09     27.89 o
  -1   4   7      875.78      912.65     13.18 o
   0   4   7      802.62      855.46     12.52 o
   1   4   7      143.04      137.44      4.36 o
   2   4   7      459.66      485.94      9.24 o
   3   4   7       73.77       82.03      7.05 o
   4   4   7     1078.65     1074.00     22.70 o
   5   4   7        0.20       -5.01      5.01 o
   6   4   7        0.45        3.73      3.63 o
   7   4   7       16.49       16.21      9.52 o
   8   4   7       32.73       21.97      5.56 o
 -10   5   7      205.38      222.60     15.88 o
  -9   5   7      249.33      248.22     18.74 o
  -8   5   7      890.56      894.96     35.55 o
  -7   5   7        0.00        4.48      3.40 o
  -6   5   7     1151.33     1119.66     30.79 o
  -5   5   7      139.39      136.69      4.47 o
  -4   5   7        0.36       -0.56      2.15 o
  -3   5   7     1337.40     1316.49     32.07 o
  -2   5   7      197.39      193.12      5.21 o
  -1   5   7     1081.96     1081.58     15.37 o
   0   5   7       83.93       60.23      4.24 o
   1   5   7      127.79      157.33      4.77 o
   2   5   7      703.81      670.12     11.91 o
   3   5   7      620.24      681.24     12.17 o
   4   5   7      147.72      152.47      6.47 o
   5   5   7       17.82       27.94      4.81 o
   6   5   7      108.67      119.25      6.19 o
   7   5   7      514.66      549.60     14.00 o
  -9   6   7       78.23       82.25      5.91 o
  -8   6   7       66.45       54.79      4.96 o
  -7   6   7     1127.55     1118.19     31.83 o
  -6   6   7      670.58      662.25     12.90 o
  -5   6   7      124.88      115.60      4.52 o
  -4   6   7      328.00      322.59      6.53 o
  -3   6   7     1725.32     1797.52     28.78 o
  -2   6   7      724.32      778.73     14.16 o
  -1   6   7        2.54        3.35      5.96 o
   0   6   7       58.83       60.92      3.45 o
   1   6   7       71.10       66.55      3.61 o
   2   6   7       61.35       60.03      5.33 o
   3   6   7        3.82        9.25      2.93 o
   4   6   7       34.82       37.78      3.32 o
   5   6   7      210.17      213.75      7.54 o
   6   6   7        4.83        4.57      3.70 o
  -8   7   7      684.31      735.52     18.68 o
  -7   7   7       38.18       38.68      7.63 o
  -6   7   7      165.51      155.98      5.46 o
  -5   7   7      269.15      263.04      6.92 o
  -4   7   7       43.29       49.43      3.59 o
  -3   7   7       19.20       22.92      2.98 o
  -2   7   7      113.33      117.65      4.46 o
  -1   7   7       57.72       69.26      4.90 o
   0   7   7       57.51       55.17      4.85 o
   1   7   7        7.18       11.70      2.72 o
   2   7   7       17.62       20.00      3.36 o
   3   7   7      186.90      191.82      5.67 o
   4   7   7      510.50      543.83     15.38 o
   5   7   7        3.15        3.52      4.71 o
  -7   8   7      231.34      223.98     11.11 o
  -6   8   7        6.91        6.44      3.16 o
  -5   8   7        7.47        4.90      2.93 o
  -4   8   7        0.01        2.52      3.52 o
  -3   8   7        0.82       -1.88      2.73 o
  -2   8   7       19.66       19.37      4.06 o
  -1   8   7      142.01      158.48      6.69 o
   0   8   7       21.19       10.52      4.11 o
   1   8   7        3.79        8.10      3.04 o
   2   8   7        1.12        1.36      2.76 o
   3   8   7       14.59       10.55      3.47 o
   4   8   7        8.17        6.55      3.21 o
  -5   9   7        5.12        3.43      4.57 o
  -4   9   7       36.79       36.90      6.86 o
  -3   9   7      253.82      274.41     12.76 o
  -2   9   7       73.18       61.62      4.96 o
  -1   9   7      215.84      211.77      7.94 o
   0   9   7       33.35       24.44      4.63 o
   1   9   7      106.64      117.72      4.85 o
   2   9   7      156.92      149.79      6.81 o
   3   9   7      402.89      395.22      8.78 o
  -2  10   7       17.52       25.86      7.12 o
  -1  10   7      169.89      177.39     20.29 o
 -11   0   8        6.68       -5.65      5.99 o
 -10   0   8        7.28        9.30      6.46 o
  -9   0   8       49.65       52.17      4.78 o
  -8   0   8      593.20      615.18     15.03 o
  -7   0   8       42.57       55.56      6.64 o
  -6   0   8      789.22      806.34     26.42 o
  -5   0   8     3051.08     3235.64     92.36 o
  -4   0   8     1903.91     1946.46     57.23 o
  -3   0   8     4323.18     4528.17     86.76 o
  -2   0   8      175.62      261.67      7.44 o
  -1   0   8     1136.69     1368.52     28.09 o
   0   0   8       46.21       53.29      3.90 o
   1   0   8       10.82       28.61      4.48 o
   2   0   8       86.96       88.47      6.33 o
   3   0   8       78.30      115.36      7.23 o
   4   0   8      129.61      140.14      8.50 o
   5   0   8      407.45      378.36     14.68 o
   6   0   8      876.29      967.87     29.88 o
   7   0   8       84.21       78.18      7.94 o
   8   0   8      410.25      359.88     14.68 o
 -11   1   8      127.17      131.86      5.38 o
 -10   1   8      284.13      286.79      7.54 o
  -9   1   8      334.03      335.91      8.06 o
  -8   1   8      119.03      132.55      4.57 o
  -7   1   8      978.98     1017.56     39.57 o
  -6   1   8       77.53       84.20      5.55 o
  -5   1   8      472.06      480.76     12.38 o
  -4   1   8       23.06       37.22      3.31 o
  -3   1   8       49.34       51.70      2.55 o
  -2   1   8     2211.31     2382.72     38.75 o
  -1   1   8     1376.59     1531.04     21.99 o
   0   1   8      137.69      153.38      3.92 o
   1   1   8       65.37       66.80      3.32 o
   2   1   8       45.04       51.49      3.90 o
   3   1   8       77.41       83.83      5.56 o
   4   1   8       35.83       35.46      3.95 o
   5   1   8      277.22      271.04      8.24 o
   6   1   8      266.37      264.66      8.77 o
   7   1   8       57.80       57.22      4.57 o
   8   1   8       55.32       41.33      4.75 o
 -11   2   8       20.50       23.91      4.72 o
 -10   2   8       10.89       11.55      3.38 o
  -9   2   8      198.19      200.86      6.18 o
  -8   2   8       19.90       24.66      3.41 o
  -7   2   8      365.72      363.95      8.44 o
  -6   2   8      219.96      216.07     11.76 o
  -5   2   8     1001.97      995.52     43.69 o
  -4   2   8     1152.96     1119.79     19.42 o
  -3   2   8       63.24       58.63      2.69 o
  -2   2   8        0.91        4.02      1.96 o
  -1   2   8       63.94       91.76      3.43 o
   0   2   8       20.67       27.43      3.31 o
   1   2   8       17.72       29.69      2.78 o
   2   2   8      192.18      199.58      8.74 o
   3   2   8     1167.24     1181.98     21.05 o
   4   2   8      421.09      448.86     11.41 o
   5   2   8       61.58       49.32      5.52 o
   6   2   8      552.52      553.24     13.83 o
   7   2   8        8.85        6.37      3.69 o
   8   2   8     1126.09     1216.62     26.15 o
 -11   3   8       52.06       44.74      5.02 o
 -10   3   8       10.82        7.01      5.11 o
  -9   3   8        0.00        5.65      3.93 o
  -8   3   8       72.59       72.31      4.02 o
  -7   3   8       13.58       11.54      2.95 o
  -6   3   8        2.78        6.30      3.50 o
  -5   3   8       38.11       40.18      8.92 o
  -4   3   8      201.91      222.39      5.88 o
  -3   3   8      495.73      492.80      7.17 o
  -2   3   8      235.55      244.84      4.42 o
  -1   3   8      370.55      423.29      7.13 o
   0   3   8        2.31       11.29      2.52 o
   1   3   8       52.45       54.33      3.21 o
   2   3   8       18.52        7.57      3.44 o
   3   3   8      198.15      202.09      6.81 o
   4   3   8      335.91      330.48      9.36 o
   5   3   8      213.99      226.89      7.80 o
   6   3   8       84.34       81.20      4.97 o
   7   3   8       26.93       20.80      6.06 o
 -10   4   8        0.93        2.88      8.14 o
  -9   4   8      170.34      178.05      7.14 o
  -8   4   8      198.45      199.84      7.75 o
  -7   4   8      585.63      585.77     11.91 o
  -6   4   8      702.24      696.23     13.54 o
  -5   4   8       47.46       45.06      3.33 o
  -4   4   8     3276.75     3351.01     64.10 o
  -3   4   8      292.47      280.10      4.87 o
  -2   4   8     1568.00     1584.96     19.63 o
  -1   4   8      142.93      140.82      3.70 o
   0   4   8      160.17      167.79      4.15 o
   1   4   8       10.55        7.25      2.63 o
   2   4   8      139.05      141.30      5.74 o
   3   4   8      415.09      432.32     11.10 o
   4   4   8     2544.41     2614.63     69.57 o
   5   4   8      301.97      311.16     12.38 o
   6   4   8      809.43      860.37     19.38 o
 -10   5   8        4.28        3.16      4.56 o
  -9   5   8       80.63       72.22      5.36 o
  -8   5   8        1.91        9.31      3.90 o
  -7   5   8      724.64      686.95     16.73 o
  -6   5   8      400.59      395.66     11.08 o
  -5   5   8      269.66      258.43      5.70 o
  -4   5   8       41.37       38.00      4.91 o
  -3   5   8      533.92      524.29      7.69 o
  -2   5   8        0.26        1.96      1.79 o
  -1   5   8       11.65        6.17      2.18 o
   0   5   8      455.67      465.71      8.92 o
   1   5   8      266.24      286.77      6.57 o
   2   5   8      621.91      618.31     11.27 o
   3   5   8      191.99      193.87      6.99 o
   4   5   8      159.56      152.98      6.46 o
   5   5   8       31.57       40.27      4.70 o
   6   5   8        3.53        9.83      3.48 o
  -9   6   8      182.58      195.59      7.94 o
  -8   6   8      461.61      452.76     12.66 o
  -7   6   8      223.01      238.83     19.48 o
  -6   6   8     1696.98     1726.90     36.83 o
  -5   6   8      328.66      323.57      7.68 o
  -4   6   8      905.42      922.02     14.59 o
  -3   6   8     1979.44     1970.37     28.08 o
  -2   6   8       60.66       64.31      2.72 o
  -1   6   8      689.81      684.54     11.98 o
   0   6   8       18.63        8.23      2.58 o
   1   6   8      337.15      319.84      7.16 o
   2   6   8       19.95       15.60      2.87 o
   3   6   8      532.30      552.99     10.62 o
   4   6   8        8.10        1.90      3.62 o
   5   6   8      249.70      254.38      8.69 o
   6   6   8       84.97       87.57      6.59 o
  -8   7   8        9.22        3.25      3.74 o
  -7   7   8        6.56        1.57      3.82 o
  -6   7   8        0.59        0.06      3.74 o
  -5   7   8       50.24       47.77      3.91 o
  -4   7   8      144.55      146.43      4.95 o
  -3   7   8       19.54       17.80      4.29 o
  -2   7   8        0.24        6.88      2.60 o
  -1   7   8       61.94       52.78      3.50 o
   0   7   8      171.19      173.37      5.21 o
   1   7   8       36.01       39.79      3.32 o
   2   7   8       40.43       25.70      3.19 o
   3   7   8       68.40       74.78      5.50 o
   4   7   8        4.36       14.09      6.56 o
   5   7   8       33.08       20.77      3.86 o
  -7   8   8      110.08      108.22      6.50 o
  -6   8   8      123.83      111.78      6.14 o
  -5   8   8       57.84       57.80      4.70 o
  -4   8   8      654.48      688.68     16.37 o
  -3   8   8       22.32       18.21      3.77 o
  -2   8   8      327.45      360.14     10.16 o
  -1   8   8       12.09       14.91      4.15 o
   0   8   8      719.37      761.81     13.51 o
   1   8   8      124.52      130.73      4.94 o
   2   8   8       56.26       73.08      7.62 o
   3   8   8      295.18      325.86      7.81 o
   4   8   8       19.80       17.72      4.09 o
  -5   9   8        2.49        7.12      3.93 o
  -4   9   8       37.46       56.92      7.48 o
  -3   9   8       86.87       86.83      7.94 o
  -2   9   8       10.33        7.76     14.31 o
  -1   9   8       61.87       60.33      5.26 o
   0   9   8      100.02       94.85      4.60 o
   1   9   8      134.62      128.84      5.11 o
   2   9   8      233.47      252.24      6.80 o
 -11   1   9      145.66      158.50      9.19 o
 -10   1   9        7.91        8.68      3.25 o
  -9   1   9       29.07       30.47      4.25 o
  -8   1   9      442.35      407.41      9.20 o
  -7   1   9      294.51      289.61     14.89 o
  -6   1   9        0.12       -2.13      3.41 o
  -5   1   9       99.69      125.73      5.90 o
  -4   1   9      118.91      109.87      5.35 o
  -3   1   9      321.33      397.03      7.13 o
  -2   1   9      152.16      147.24      3.92 o
  -1   1   9     1387.30     1394.22     20.29 o
   0   1   9       12.18        6.43      2.16 o
   1   1   9      612.17      624.02     11.79 o
   2   1   9      282.44      280.26      6.72 o
   3   1   9      313.73      330.99      9.19 o
   4   1   9      564.44      541.52     13.14 o
   5   1   9      437.81      430.05     12.92 o
   6   1   9       44.31       42.82      4.23 o
   7   1   9      710.21      669.17     16.15 o
 -11   2   9        0.91        5.48      4.79 o
 -10   2   9       65.19       64.52      9.20 o
  -9   2   9       37.09       30.59      3.62 o
  -8   2   9       28.38       30.08      3.55 o
  -7   2   9       66.62       54.75      4.72 o
  -6   2   9        5.01        6.08      5.64 o
  -5   2   9      127.29      117.74      5.57 o
  -4   2   9       44.11       42.76      3.12 o
  -3   2   9      565.43      596.59     10.69 o
  -2   2   9      100.35      110.98      3.46 o
  -1   2   9      365.15      401.52      7.30 o
   0   2   9      674.31      738.30     13.40 o
   1   2   9       98.86       95.71      3.96 o
   2   2   9       34.39       34.16      3.05 o
   3   2   9       17.79       17.06      3.58 o
   4   2   9       10.18        9.77      8.59 o
   5   2   9        3.55        3.43      3.55 o
   6   2   9       13.40       13.33      3.71 o
   7   2   9       19.66       23.96      7.40 o
 -10   3   9      199.22      189.86      7.51 o
  -9   3   9      332.81      341.57      8.42 o
  -8   3   9      125.91      109.26      4.60 o
  -7   3   9     1655.57     1697.20     29.48 o
  -6   3   9      180.18      199.29      7.23 o
  -5   3   9      416.32      379.78     26.76 o
  -4   3   9     2035.68     2012.20     33.32 o
  -3   3   9      147.37      155.67      4.07 o
  -2   3   9     4999.11     5118.77     69.35 o
  -1   3   9        0.69        5.75      2.13 o
   0   3   9     2720.18     3000.92     47.47 o
   1   3   9      765.42      752.17     13.75 o
   2   3   9     1821.34     1912.21     53.60 o
   3   3   9      151.17      146.94      5.85 o
   4   3   9     1354.43     1389.69     28.67 o
   5   3   9      887.43      869.25     26.82 o
   6   3   9      576.57      550.75     13.83 o
   7   3   9       54.14       57.89      5.41 o
 -10   4   9        2.31        8.63      4.12 o
  -9   4   9      115.38      108.76      5.88 o
  -8   4   9      187.21      175.62      9.56 o
  -7   4   9      123.34      117.47      4.70 o
  -6   4   9      640.16      644.23     12.89 o
  -5   4   9      106.21      105.24      5.63 o
  -4   4   9     1242.41     1244.76     21.61 o
  -3   4   9       45.26       50.61      2.48 o
  -2   4   9      595.33      634.66      8.96 o
  -1   4   9      400.45      408.76      7.09 o
   0   4   9       20.90       23.06      2.88 o
   1   4   9      364.56      375.42      9.93 o
   2   4   9       93.69      103.46      7.48 o
   3   4   9        5.60        5.27      3.33 o
   4   4   9      426.00      424.43     11.21 o
   5   4   9       10.00        8.25      3.54 o
   6   4   9      370.06      364.55     13.52 o
  -9   5   9      466.93      470.08     14.00 o
  -8   5   9        8.81       12.79      6.13 o
  -7   5   9      394.97      367.99     10.61 o
  -6   5   9      242.53      244.35      7.89 o
  -5   5   9      127.83      126.80      5.82 o
  -4   5   9     1313.28     1327.11     22.96 o
  -3   5   9      281.02      262.93      4.84 o
  -2   5   9      299.84      317.05      5.48 o
  -1   5   9     1155.10     1149.29     18.43 o
   0   5   9      114.95      135.03      5.52 o
   1   5   9     1186.25     1212.91     19.55 o
   2   5   9       72.02       71.20      4.43 o
   3   5   9      277.97      290.07     13.29 o
   4   5   9      109.02      115.07      6.33 o
   5   5   9      655.22      668.58     39.48 o
   6   5   9      125.66      122.98      5.87 o
  -9   6   9       23.45       18.70      8.39 o
  -8   6   9        2.40        6.16      4.28 o
  -7   6   9        8.87       11.50      4.09 o
  -6   6   9        4.81        6.06      3.71 o
  -5   6   9        9.31        9.56      3.08 o
  -4   6   9      246.64      246.29      8.46 o
  -3   6   9        0.12        2.26      3.85 o
  -2   6   9       43.79       48.41      2.79 o
  -1   6   9       10.65        9.17      2.71 o
   0   6   9        8.44        7.95      2.73 o
   1   6   9        2.02        2.27      2.97 o
   2   6   9        2.72        3.62      2.92 o
   3   6   9      100.55       88.51      5.08 o
   4   6   9       17.00       25.48      7.01 o
   5   6   9        3.55        9.44      4.49 o
  -8   7   9      105.46      102.98     11.51 o
  -7   7   9      262.03      258.36      8.90 o
  -6   7   9       16.08       12.92      4.06 o
  -5   7   9        4.53        8.01      3.06 o
  -4   7   9      401.94      422.67     11.32 o
  -3   7   9      286.79      269.99      7.04 o
  -2   7   9      474.88      472.14      8.15 o
  -1   7   9      403.53      406.35      8.37 o
   0   7   9        2.29        5.21      2.93 o
   1   7   9      827.82      816.65     14.33 o
   2   7   9       38.66       40.02      3.89 o
   3   7   9      307.53      303.19      7.52 o
   4   7   9        0.26       -3.31      4.85 o
  -6   8   9       15.32       16.47      7.90 o
  -5   8   9      134.64      145.19     12.31 o
  -4   8   9        9.67       15.54      5.70 o
  -3   8   9        2.69        6.46      5.56 o
  -2   8   9        4.91        9.34      3.04 o
  -1   8   9       71.95       82.08      4.17 o
   0   8   9      213.50      208.65      5.92 o
   1   8   9       78.36       66.20      4.13 o
   2   8   9        0.74        2.55      3.50 o
   3   8   9       20.83       14.32      4.57 o
  -4   9   9      117.46      126.33      9.39 o
  -3   9   9      106.75      127.69      9.67 o
  -2   9   9      270.32      283.54      7.01 o
  -1   9   9       21.39       22.71      3.15 o
   0   9   9       39.59       44.94      6.58 o
   1   9   9        6.70       13.29      4.60 o
 -11   0  10      563.82      650.04     23.67 o
 -10   0  10      159.53      164.76     32.94 o
  -9   0  10     2145.62     2255.22     47.15 o
  -8   0  10      189.79      210.81     11.12 o
  -7   0  10      545.90      588.67     21.14 o
  -6   0  10      180.38      163.56      9.39 o
  -5   0  10     1559.13     1573.01     47.59 o
  -4   0  10       10.47        9.24      4.94 o
  -3   0  10     1081.74     1044.52     22.17 o
  -2   0  10       59.45       61.30      4.08 o
  -1   0  10      107.49      102.03      4.87 o
   0   0  10      470.45      541.37     13.05 o
   1   0  10       29.37       37.90      3.97 o
   2   0  10      279.22      310.41     12.61 o
   3   0  10       53.78       48.36      5.87 o
   4   0  10       35.59       37.92      5.53 o
   5   0  10      127.79      137.20      8.81 o
   6   0  10      195.22      207.81     11.59 o
   7   0  10      293.80      294.71     12.92 o
 -11   1  10        2.43        2.80      4.72 o
 -10   1  10       90.89       95.30      4.82 o
  -9   1  10      269.35      271.88      9.32 o
  -8   1  10       27.49       23.14      4.23 o
  -7   1  10      109.68      107.96      5.81 o
  -6   1  10       71.38       60.72      4.89 o
  -5   1  10      559.34      577.63     17.29 o
  -4   1  10      177.18      177.31      6.62 o
  -3   1  10      406.13      459.64      8.02 o
  -2   1  10        0.00        5.14      2.58 o
  -1   1  10      192.00      223.64      5.05 o
   0   1  10       11.55        8.90      2.24 o
   1   1  10      262.60      281.77      6.72 o
   2   1  10      172.00      179.94      5.36 o
   3   1  10      216.87      214.66      6.04 o
   4   1  10        1.71       -2.75      3.44 o
   5   1  10        0.09        0.76      3.26 o
   6   1  10        9.07        9.75      3.88 o
   7   1  10       15.59       15.85      5.49 o
 -10   2  10        4.29        7.85      3.25 o
  -9   2  10      375.92      381.71      9.03 o
  -8   2  10       32.07       28.69      3.46 o
  -7   2  10      465.89      480.54     12.80 o
  -6   2  10       16.31       22.33      4.30 o
  -5   2  10     3286.67     3637.05     73.43 o
  -4   2  10     1278.10     1332.62     28.91 o
  -3   2  10     3327.03     3318.33     53.41 o
  -2   2  10     1598.38     1682.54     25.42 o
  -1   2  10       16.15       18.19      2.42 o
   0   2  10      831.69      823.05     12.93 o
   1   2  10      139.88      135.46      4.64 o
   2   2  10      503.68      485.28      9.90 o
   3   2  10      571.16      574.79     13.79 o
   4   2  10      152.67      155.44      6.66 o
   5   2  10     1084.76     1125.37     24.15 o
   6   2  10       61.80       51.78      4.91 o
 -10   3  10      107.15       97.02     16.05 o
  -9   3  10        2.50        0.58      2.94 o
  -8   3  10       11.43       13.96      3.11 o
  -7   3  10        9.23       10.61      4.19 o
  -6   3  10       63.23       68.32      6.30 o
  -5   3  10       26.71       30.88      4.12 o
  -4   3  10       43.13       44.80      4.47 o
  -3   3  10      319.53      342.33     10.74 o
  -2   3  10        0.29        3.56      2.24 o
  -1   3  10      541.53      577.58      9.72 o
   0   3  10       97.85       92.90      3.83 o
   1   3  10      138.28      134.42      4.69 o
   2   3  10       15.39       10.72      5.08 o
   3   3  10      279.79      266.30      8.37 o
   4   3  10        4.33        7.73      3.41 o
   5   3  10       24.97       22.91      3.88 o
   6   3  10       20.73       20.15      4.26 o
 -10   4  10        0.33        0.58      4.17 o
  -9   4  10       20.22       17.08      4.00 o
  -8   4  10      169.32      156.04      5.61 o
  -7   4  10      506.63      502.19     12.94 o
  -6   4  10        6.19        6.66      3.82 o
  -5   4  10      796.66      781.52     18.38 o
  -4   4  10      783.31      795.20     16.50 o
  -3   4  10      383.29      396.31     11.42 o
  -2   4  10     1999.93     2021.15     28.72 o
  -1   4  10      195.37      185.82      6.04 o
   0   4  10      381.39      375.92      9.89 o
   1   4  10      410.81      411.61     10.72 o
   2   4  10      635.48      653.34     19.30 o
   3   4  10       33.15       35.22      9.33 o
   4   4  10      325.52      327.35      9.53 o
   5   4  10       14.39       18.56      4.31 o
   6   4  10      166.02      156.93     13.49 o
  -9   5  10      122.64      122.18     11.94 o
  -8   5  10      148.91      135.66      6.47 o
  -7   5  10       13.17       14.23      4.00 o
  -6   5  10       82.95       77.50      4.28 o
  -5   5  10        7.68       10.47      3.81 o
  -4   5  10     1558.78     1651.58     28.06 o
  -3   5  10     1078.08     1147.34     20.30 o
  -2   5  10       16.60       18.61      2.25 o
  -1   5  10      363.13      352.37      7.43 o
   0   5  10        0.22       -0.80      2.81 o
   1   5  10      156.29      161.94      6.40 o
   2   5  10        0.14        6.43      4.39 o
   3   5  10       42.43       34.12      7.31 o
   4   5  10      111.98      107.67      5.50 o
   5   5  10       18.13       17.48      3.81 o
  -8   6  10        7.30        7.94      4.19 o
  -7   6  10      213.99      202.40      7.82 o
  -5   6  10      586.63      584.45     11.97 o
  -4   6  10        2.46       10.83      2.98 o
  -3   6  10      843.47      893.25     16.48 o
  -2   6  10        0.57        1.28      2.73 o
  -1   6  10       26.70       23.27      3.07 o
   0   6  10      369.40      339.39      7.44 o
   1   6  10      135.42      135.26      4.68 o
   2   6  10        5.96        3.79      4.13 o
   3   6  10        1.11       -2.29      4.57 o
   4   6  10        5.77       13.09      4.80 o
  -7   7  10       10.02        8.62      4.34 o
  -6   7  10       87.23       69.10      5.25 o
  -5   7  10       12.64       10.67      3.74 o
  -4   7  10       21.96       26.06      4.54 o
  -3   7  10       88.80       87.52      5.38 o
  -2   7  10       23.94       16.31      2.61 o
  -1   7  10        3.25        2.50      4.20 o
   0   7  10       23.10       17.84      2.91 o
   1   7  10      178.96      178.41      5.56 o
   2   7  10       40.41       40.04      3.81 o
   3   7  10       60.13       65.25      7.14 o
  -6   8  10      257.51      267.42     12.30 o
  -5   8  10      519.75      520.41     19.00 o
  -4   8  10       72.01       71.82      6.89 o
  -3   8  10      517.89      575.23     20.46 o
  -2   8  10      309.76      311.03      6.44 o
  -1   8  10       17.43       33.16      3.68 o
   0   8  10      439.12      472.29      9.67 o
   1   8  10       38.46       31.38      6.26 o
   2   8  10      500.09      536.33     10.87 o
  -2   9  10      225.50      235.35     12.33 o
 -10   1  11        4.06        8.36      5.17 o
  -9   1  11      224.58      195.36      6.21 o
  -8   1  11      220.93      215.29      8.06 o
  -7   1  11       88.84       73.13      5.26 o
  -6   1  11       93.62       82.15      5.22 o
  -5   1  11      138.03      140.02      6.29 o
  -4   1  11       52.03       42.80      4.44 o
  -3   1  11      744.18      745.03     13.92 o
  -2   1  11       58.13       67.85      3.15 o
  -1   1  11     1252.78     1283.64     19.04 o
   0   1  11      361.54      354.71      6.90 o
   1   1  11      473.55      482.88      8.65 o
   2   1  11        5.66       11.68      2.87 o
   3   1  11     1056.75     1027.01     18.21 o
   4   1  11       88.94       86.68     14.20 o
   5   1  11       37.75       32.80      4.43 o
   6   1  11      295.65      284.10      9.53 o
 -10   2  11        6.49       13.90      7.39 o
  -9   2  11       32.08       31.87      6.08 o
  -8   2  11       91.49       91.13     12.61 o
  -7   2  11      114.78      118.99      6.15 o
  -6   2  11        0.01       -0.35      4.03 o
  -5   2  11        1.72       -0.31      3.28 o
  -4   2  11        4.22       -0.13      3.55 o
  -3   2  11      431.96      462.81      9.68 o
  -2   2  11     1758.97     1842.50     26.37 o
  -1   2  11      403.91      413.09      7.60 o
   0   2  11       68.57       69.67      3.45 o
   1   2  11       95.05       85.15      3.86 o
   2   2  11      176.73      180.92      5.45 o
   3   2  11      332.76      331.70      9.70 o
   4   2  11      262.30      265.37      8.35 o
   5   2  11        5.58        5.78      3.84 o
   6   2  11       72.87       63.64      5.02 o
 -10   3  11      616.59      657.77     16.67 o
  -9   3  11       52.64       45.14      4.10 o
  -8   3  11      447.07      435.65      9.84 o
  -7   3  11      217.32      195.25      7.64 o
  -6   3  11     1065.50     1023.94     23.32 o
  -5   3  11      419.30      397.15     11.15 o
  -4   3  11       98.11       94.88      6.52 o
  -3   3  11      308.39      299.97      7.22 o
  -2   3  11      295.87      288.27      5.94 o
  -1   3  11       89.17       87.28      3.39 o
   0   3  11     1373.72     1305.43     22.14 o
   1   3  11      291.81      305.02      9.13 o
   2   3  11      788.14      806.75     18.06 o
   3   3  11      947.86      965.94     21.05 o
   4   3  11       11.67       20.32      6.69 o
   5   3  11      184.17      204.53      7.74 o
  -9   4  11       33.41       26.21      8.73 o
  -8   4  11       17.99       19.32      4.10 o
  -7   4  11      222.31      228.18      8.44 o
  -6   4  11        4.05        2.77      3.92 o
  -5   4  11       33.91       23.13      4.87 o
  -4   4  11       89.28       77.62      5.05 o
  -3   4  11       95.63      106.95      4.57 o
  -2   4  11       99.22      100.06      3.58 o
  -1   4  11       34.02       27.82      2.82 o
   0   4  11       58.58       51.79      6.83 o
   1   4  11      173.22      157.89      6.04 o
   2   4  11      206.89      190.03      7.10 o
   3   4  11      126.98      118.95      5.76 o
   4   4  11      176.00      172.62      7.11 o
   5   4  11       48.74       43.72      5.96 o
  -9   5  11       46.86       54.27     15.25 o
  -8   5  11       60.26       59.86      5.14 o
  -7   5  11        8.49        7.33      2.90 o
  -6   5  11        3.47       -2.72      5.93 o
  -5   5  11      372.96      360.84     10.48 o
  -4   5  11      388.08      377.65     13.75 o
  -3   5  11      558.03      542.22     11.11 o
  -2   5  11      200.15      186.14      4.81 o
  -1   5  11       43.91       51.50      3.46 o
   0   5  11      476.76      479.05     12.01 o
   1   5  11       15.92       25.71      4.02 o
   2   5  11       33.22       30.37      4.45 o
   3   5  11       75.22       73.04      5.19 o
   4   5  11       38.74       29.35      4.05 o
  -8   6  11      270.63      253.28      8.99 o
  -7   6  11      250.62      233.81     11.87 o
  -6   6  11        8.34        7.77      3.82 o
  -5   6  11      293.40      275.37      9.11 o
  -4   6  11      209.78      194.63      6.02 o
  -3   6  11     1398.39     1471.76     31.03 o
  -2   6  11      127.41      137.41      4.13 o
  -1   6  11       62.48       60.17      3.56 o
   0   6  11       14.50        8.41      5.16 o
   1   6  11       39.05       26.47      3.70 o
   2   6  11        7.82        9.87      3.46 o
   3   6  11       58.49       61.69      5.30 o
   4   6  11        8.85       10.94      4.70 o
  -7   7  11      446.79      444.43     13.74 o
  -6   7  11       10.46       22.33      4.72 o
  -5   7  11      683.44      669.75     16.54 o
  -4   7  11       16.49       15.33      3.55 o
  -3   7  11      586.89      601.26     22.64 o
  -2   7  11      291.45      279.82     18.82 o
  -1   7  11      427.61      474.32      8.47 o
   0   7  11      513.13      494.26      9.94 o
   1   7  11        5.29       13.29      5.35 o
   2   7  11      142.59      160.90     10.58 o
  -5   8  11        7.95        8.03      4.79 o
  -4   8  11       28.54       40.26     11.08 o
  -3   8  11       76.60       94.22      9.09 o
  -2   8  11        1.98       -3.47      3.54 o
  -1   8  11      141.03      137.29      4.56 o
   0   8  11       64.38       71.61      7.15 o
 -10   0  12        0.24        0.59      6.15 o
  -9   0  12        5.75        8.07      6.33 o
  -8   0  12       20.56       26.05      6.40 o
  -7   0  12       29.41       16.81      5.69 o
  -6   0  12       38.84       41.10      6.43 o
  -5   0  12       26.97       17.52      6.12 o
  -4   0  12     1341.43     1359.67     42.12 o
  -3   0  12      102.27      108.19      7.76 o
  -2   0  12        2.25        4.72      3.58 o
  -1   0  12      575.46      589.68     14.18 o
   0   0  12      464.90      475.30     16.76 o
   1   0  12      441.97      411.04     10.99 o
   2   0  12     1019.04     1063.62     23.92 o
   3   0  12      120.38      105.84      8.41 o
   4   0  12     1061.64     1028.90     31.70 o
   5   0  12      548.83      524.12     18.79 o
 -10   1  12       45.30       46.70      4.46 o
  -9   1  12        0.33        4.53      4.29 o
  -8   1  12       40.63       38.88      4.94 o
  -7   1  12        2.74        5.62      5.81 o
  -6   1  12      144.72      135.31      6.65 o
  -5   1  12       48.97       47.89      4.68 o
  -4   1  12       35.68       38.49      4.52 o
  -3   1  12        8.45        3.84      3.53 o
  -2   1  12      134.02      155.15      4.31 o
  -1   1  12      120.01      131.31      5.90 o
   0   1  12       88.13       87.90      3.49 o
   1   1  12        7.24        7.56      2.29 o
   2   1  12      168.65      164.63      4.60 o
   3   1  12        0.94        3.05      2.76 o
   4   1  12        3.41       10.10      5.89 o
   5   1  12        7.24        6.54      3.63 o
 -10   2  12      403.56      451.11     25.81 o
  -9   2  12        1.74        2.41      3.47 o
  -8   2  12      663.69      673.55     16.87 o
  -7   2  12       30.55       35.15      9.07 o
  -6   2  12      290.79      293.26      9.39 o
  -5   2  12       13.24       18.21      4.13 o
  -4   2  12      967.40      994.10     22.72 o
  -3   2  12     1487.07     1589.07     34.02 o
  -2   2  12        1.24        5.90      2.21 o
  -1   2  12      814.35      829.31     13.17 o
   0   2  12      771.10      766.20     12.40 o
   1   2  12      511.99      520.33      9.23 o
   2   2  12      455.17      437.58     11.33 o
   3   2  12      285.07      299.26      8.95 o
   4   2  12      390.57      404.68     11.38 o
   5   2  12       58.25       47.17     11.57 o
  -9   3  12       51.94       63.82      4.86 o
  -8   3  12        4.25       14.33     11.14 o
  -7   3  12       68.69       54.50      9.04 o
  -6   3  12      318.45      330.95     10.24 o
  -5   3  12       71.36       73.00      8.56 o
  -4   3  12      124.13      112.44      8.68 o
  -3   3  12       60.61       59.24      3.88 o
  -2   3  12      471.57      455.62      8.26 o
  -1   3  12      360.63      372.92      7.24 o
   0   3  12        0.18        2.77      2.37 o
   1   3  12        6.50       10.28      3.79 o
   2   3  12        0.03        2.31      4.84 o
   3   3  12      274.53      276.88      8.65 o
   4   3  12       57.19       60.93      5.08 o
   5   3  12       51.88       52.03      4.58 o
  -9   4  12        2.16        3.58      5.76 o
  -8   4  12      646.61      645.65     13.37 o
  -7   4  12      232.64      233.35      8.38 o
  -6   4  12      553.41      572.90     14.87 o
  -5   4  12      218.34      209.77      7.79 o
  -4   4  12     1440.37     1477.93     32.10 o
  -3   4  12      532.38      551.35     11.28 o
  -2   4  12       62.10       65.33      3.97 o
  -1   4  12      391.32      403.07      8.55 o
   0   4  12      268.61      252.46      6.68 o
   1   4  12        5.77        4.98      5.42 o
   2   4  12      105.57      107.51      6.41 o
   3   4  12       94.15       98.68      5.35 o
   4   4  12      915.95      938.06     21.05 o
  -8   5  12        2.99       -1.96      5.58 o
  -7   5  12        1.17        5.30      3.08 o
  -6   5  12       45.15       51.22      5.73 o
  -5   5  12       11.17       10.22      4.03 o
  -4   5  12      342.95      333.64     10.18 o
  -3   5  12       31.89       29.18      3.70 o
  -2   5  12      340.88      337.09      9.96 o
  -1   5  12        8.96        7.99      2.88 o
   0   5  12      894.47      884.76     19.48 o
   1   5  12      132.62      136.94      6.11 o
   2   5  12      349.60      346.49     16.50 o
   3   5  12        4.01        9.26      5.93 o
   4   5  12       93.63       89.83     12.72 o
  -7   6  12       98.43       89.86      5.91 o
  -6   6  12        7.10        5.10      8.42 o
  -5   6  12        3.15       10.92      4.63 o
  -4   6  12       34.02       48.11      4.98 o
  -3   6  12      125.72      129.23      7.03 o
  -2   6  12       25.46       14.31      3.92 o
  -1   6  12      228.18      227.91      6.46 o
   0   6  12      638.10      620.49     14.98 o
   1   6  12      103.86      109.73      5.70 o
   2   6  12      206.95      195.49      7.60 o
   3   6  12       62.07       65.21      5.02 o
  -6   7  12       54.00       57.94      5.39 o
  -5   7  12       26.04       29.60      6.43 o
  -4   7  12        5.79       -1.27      4.79 o
  -3   7  12       83.40      100.15      7.99 o
  -2   7  12       34.52       33.52      4.78 o
  -1   7  12       28.13       32.28      3.81 o
   0   7  12       64.05       69.17     10.27 o
   1   7  12        7.23        8.14      4.16 o
  -3   8  12      248.11      265.10     13.10 o
  -2   8  12       19.99       33.50      6.52 o
 -10   1  13      313.51      311.37      8.40 o
  -9   1  13        0.06        4.17      6.46 o
  -8   1  13        2.73       -2.12      4.09 o
  -7   1  13       55.69       48.27      5.12 o
  -6   1  13      276.86      272.50     18.29 o
  -5   1  13        0.19        1.13      3.64 o
  -4   1  13      548.38      552.20     16.61 o
  -3   1  13        2.60        4.77      6.13 o
  -2   1  13      885.56      881.74     16.27 o
  -1   1  13      399.35      389.19      7.46 o
   0   1  13      383.45      361.02      7.60 o
   1   1  13      817.11      774.35     12.69 o
   2   1  13       16.61       17.43      2.77 o
   3   1  13       26.20       25.76      3.28 o
   4   1  13       70.21       77.55      4.93 o
  -9   2  13       25.39       19.12      4.89 o
  -8   2  13       38.28       42.68      5.13 o
  -7   2  13        0.31       -1.46      3.97 o
  -6   2  13       52.57       58.53      5.23 o
  -5   2  13       29.43       23.40      4.49 o
  -4   2  13      127.83      120.48      6.33 o
  -3   2  13       23.48       26.11      4.13 o
  -2   2  13      393.15      366.55      8.45 o
  -1   2  13      318.41      306.27      6.51 o
   0   2  13       17.62       14.28      2.68 o
   1   2  13      315.81      302.00      8.28 o
   2   2  13       18.64       18.97      4.02 o
   3   2  13      197.41      191.31      7.47 o
   4   2  13       17.33       23.28      3.86 o
  -9   3  13       34.81       38.63      4.41 o
  -8   3  13       17.84       28.71      5.43 o
  -7   3  13       18.05       12.43      4.56 o
  -6   3  13      305.92      300.84      9.74 o
  -5   3  13      401.14      390.79     11.55 o
  -4   3  13      923.15      905.62     39.04 o
  -3   3  13      636.23      620.81     15.67 o
  -2   3  13      342.57      357.33      8.36 o
  -1   3  13     1223.28     1197.10     20.38 o
   0   3  13       50.18       46.15      3.56 o
   1   3  13      712.22      695.86     14.32 o
   2   3  13        0.21        0.65      5.90 o
   3   3  13       21.67       19.71      4.29 o
   4   3  13       51.42       44.09      7.20 o
  -8   4  13        0.58        0.75      6.91 o
  -7   4  13        6.39        3.06      5.73 o
  -6   4  13       38.59       28.26      4.48 o
  -5   4  13       32.90       27.49      4.71 o
  -4   4  13       44.43       42.10      4.83 o
  -3   4  13      181.02      179.86      7.40 o
  -2   4  13       12.28       10.50      3.16 o
  -1   4  13      149.81      145.73      6.27 o
   0   4  13        0.03       -3.49      3.49 o
   1   4  13      196.56      202.76     17.72 o
   2   4  13        1.51        7.95      5.10 o
   3   4  13       45.06       40.04      4.45 o
  -8   5  13       46.96       43.91      7.23 o
  -7   5  13       24.36       26.24      5.04 o
  -6   5  13       96.10      107.77      6.40 o
  -5   5  13      132.00      130.58      6.61 o
  -4   5  13      434.44      441.42     12.39 o
  -3   5  13        3.99        4.83      3.89 o
  -2   5  13      418.39      471.58     12.65 o
  -1   5  13       54.46       46.23      4.67 o
   0   5  13      440.75      453.59      9.87 o
   1   5  13      575.86      569.81     13.99 o
   2   5  13        2.54       11.80      3.99 o
   3   5  13       84.86       92.86      9.15 o
  -6   6  13       32.49       26.18      4.47 o
  -5   6  13      292.31      276.21      9.49 o
  -4   6  13       18.06       16.78      6.61 o
  -3   6  13       33.69       36.17      4.89 o
  -2   6  13        1.51        5.50      5.98 o
  -1   6  13        9.92       16.59      4.85 o
   0   6  13      148.69      164.87      5.97 o
   1   6  13        8.17       10.78      8.17 o
  -5   7  13        1.13       13.10      5.99 o
  -4   7  13      346.07      369.43     16.10 o
  -3   7  13        4.36        2.29      6.74 o
  -2   7  13      251.91      260.61      9.24 o
  -1   7  13       91.18      108.98      6.41 o
  -9   0  14     1661.22     1796.15     55.19 o
  -8   0  14       55.97       55.99      7.48 o
  -7   0  14      378.82      380.65     16.16 o
  -6   0  14        4.80        4.57      5.44 o
  -5   0  14     1001.70      970.40     32.01 o
  -4   0  14      416.25      413.28     16.72 o
  -3   0  14      642.71      651.50     23.18 o
  -2   0  14     1083.29     1113.94     35.75 o
  -1   0  14       66.96       65.56      4.73 o
   0   0  14     1060.12     1074.02     23.47 o
   1   0  14      276.52      275.17      8.91 o
   2   0  14      963.47      918.20     25.71 o
   3   0  14      472.51      443.07     17.03 o
   4   0  14        4.67        3.40      5.28 o
  -9   1  14       33.42       32.38      5.01 o
  -8   1  14       58.81       53.87      5.44 o
  -7   1  14       73.08       66.46      5.60 o
  -6   1  14       14.51       15.64      4.46 o
  -5   1  14       50.12       48.45      5.44 o
  -4   1  14      161.63      158.08     10.09 o
  -3   1  14      186.89      176.64      7.32 o
  -2   1  14        8.07        9.49      6.37 o
  -1   1  14        9.43        6.54      2.51 o
   0   1  14        4.19        8.81      2.57 o
   1   1  14        2.78       11.03      2.66 o
   2   1  14        1.79        2.94      2.61 o
   3   1  14      161.76      138.78      6.04 o
  -9   2  14      471.31      500.40     15.68 o
  -8   2  14        0.69        0.68      4.17 o
  -7   2  14      409.51      411.45     12.05 o
  -6   2  14       13.06       13.31      4.26 o
  -5   2  14      990.99      953.11     22.30 o
  -4   2  14        0.53        1.26      3.96 o
  -3   2  14      725.41      697.68     17.27 o
  -2   2  14      352.83      345.73      8.30 o
  -1   2  14       87.83       75.57      3.61 o
   0   2  14       79.09       77.28      4.59 o
   1   2  14      363.96      357.67      7.26 o
   2   2  14        8.32       18.27      3.74 o
   3   2  14      410.50      414.67      9.45 o
  -8   3  14        1.52        1.44      4.40 o
  -7   3  14        8.71        6.76      4.01 o
  -6   3  14       57.88       66.29      5.78 o
  -5   3  14        0.48       -1.02      5.39 o
  -4   3  14       64.50       48.75      5.87 o
  -3   3  14       47.33       35.68      5.55 o
  -2   3  14       41.70       39.21      3.84 o
  -1   3  14        8.36        7.40      3.03 o
   0   3  14        8.44        9.78      3.02 o
   1   3  14       20.15       20.71      3.48 o
   2   3  14      295.78      277.36      7.39 o
   3   3  14      129.75      137.05      6.65 o
  -8   4  14       17.49       22.79      5.22 o
  -7   4  14       99.56       90.94     16.89 o
  -6   4  14       17.94       22.38      4.58 o
  -5   4  14        0.35       -3.61      3.61 o
  -4   4  14        9.66        3.41      4.27 o
  -3   4  14      156.03      156.73      9.97 o
  -2   4  14      198.31      214.23      6.49 o
  -1   4  14      328.23      321.38      9.91 o
   0   4  14       64.17       73.77      4.43 o
   1   4  14      286.76      283.07      7.41 o
   2   4  14        0.55        0.25      6.55 o
  -7   5  14       13.71        7.12     13.16 o
  -6   5  14      212.24      224.72     13.30 o
  -5   5  14       56.64       48.65      5.30 o
  -4   5  14     1157.21     1193.73     26.97 o
  -3   5  14      218.56      229.07     12.08 o
  -2   5  14       89.22       85.65      5.90 o
  -1   5  14       22.90       30.38      4.90 o
   0   5  14       38.72       36.28      3.85 o
   1   5  14        7.26       11.55      5.38 o
  -5   6  14       28.40       36.44      5.18 o
  -4   6  14       21.48       22.99      7.23 o
  -3   6  14       89.02       78.18      8.19 o
  -2   6  14      106.89      117.63     14.25 o
  -1   6  14       33.22       24.54      5.16 o
   0   6  14        8.16       14.48      5.65 o
  -8   1  15        3.13        2.67      4.54 o
  -7   1  15       19.08       44.73      5.33 o
  -6   1  15       96.70      107.33      6.53 o
  -5   1  15      156.36      163.63      7.97 o
  -4   1  15      131.73      138.50      6.89 o
  -3   1  15      166.79      152.84      6.95 o
  -2   1  15      478.90      475.07     14.32 o
  -1   1  15       45.20       53.36      6.16 o
   0   1  15      923.68      880.89     14.20 o
   1   1  15       79.21       70.85      4.43 o
   2   1  15      136.90      135.95      9.73 o
  -8   2  15        0.99       -4.17      4.17 o
  -7   2  15        6.11        8.01      4.91 o
  -6   2  15       62.34       56.83      5.93 o
  -5   2  15      106.27      102.23      6.28 o
  -4   2  15        7.48       11.84      5.18 o
  -3   2  15       51.98       35.47      4.73 o
  -2   2  15      574.88      574.57     15.03 o
  -1   2  15      168.11      165.64      5.99 o
   0   2  15       41.92       40.59      3.40 o
   1   2  15       45.33       41.51      3.80 o
   2   2  15      531.76      449.94     10.08 o
  -8   3  15       75.78       75.20      6.41 o
  -7   3  15       40.69       44.52      5.36 o
  -6   3  15        8.63       13.79      4.92 o
  -5   3  15      296.73      296.49      9.97 o
  -4   3  15      296.50      279.31      9.57 o
  -3   3  15        9.55       21.46      7.91 o
  -2   3  15       67.96       74.46      5.58 o
  -1   3  15      155.79      160.97      5.86 o
   0   3  15      526.64      538.79     11.30 o
   1   3  15        1.00        8.94      4.01 o
   2   3  15      387.92      390.59      9.49 o
  -7   4  15      106.94       98.65     12.89 o
  -6   4  15        8.51       16.12      4.66 o
  -5   4  15      139.71      119.84      6.60 o
  -4   4  15        1.00        0.44      4.09 o
  -3   4  15       44.34       40.03     10.03 o
  -2   4  15       10.91        2.97      6.37 o
  -1   4  15       97.16       92.34      7.12 o
   0   4  15        8.49       14.91      4.75 o
   1   4  15       79.40       73.43      4.61 o
  -5   5  15      156.86      136.89     14.62 o
  -4   5  15      124.06      120.41      7.13 o
  -3   5  15       23.44       13.41      7.35 o
  -2   5  15      101.93      107.54      9.27 o
  -1   5  15       53.50       79.67     15.79 o
   0   5  15      411.80      424.53     16.44 o
  -7   0  16      309.44      329.87     15.85 o
  -6   0  16       25.93       40.85      7.48 o
  -5   0  16        1.17        0.43      5.28 o
  -4   0  16      160.62      147.93     10.38 o
  -3   0  16       37.59       24.50      7.23 o
  -2   0  16       38.05       30.99      6.74 o
  -1   0  16      534.98      502.98     19.65 o
   0   0  16      330.21      309.57      9.63 o
   1   0  16       50.25       46.59      4.51 o
  -7   1  16       27.03       27.70      5.43 o
  -6   1  16       45.82       41.60      5.31 o
  -5   1  16       20.80       34.27     11.70 o
  -4   1  16        3.50        4.36      4.01 o
  -3   1  16      399.78      382.32     11.78 o
  -2   1  16      206.28      170.50      7.75 o
  -1   1  16       52.07       59.22      5.44 o
   0   1  16      177.86      181.07      5.05 o
   1   1  16      164.66      158.28      4.84 o
  -7   2  16      223.79      251.01      9.80 o
  -6   2  16        3.81       10.13      5.08 o
  -5   2  16      116.69      100.20      6.38 o
  -4   2  16       40.27       34.25      4.82 o
  -3   2  16      308.23      267.62     31.23 o
  -2   2  16       94.06       79.14      6.39 o
  -1   2  16      443.96      411.44     11.91 o
   0   2  16      410.40      386.21     10.92 o
   1   2  16      203.11      193.02      7.58 o
  -6   3  16        7.98        9.67      4.84 o
  -5   3  16      111.28      111.07      6.83 o
  -4   3  16        7.58        3.85      7.69 o
  -3   3  16      402.71      350.66     27.32 o
  -2   3  16      237.61      199.58      8.30 o
  -1   3  16       37.18       29.18      4.44 o
   0   3  16       36.12       40.89      5.42 o
  -5   4  16       45.52       46.55      9.16 o
  -4   4  16      142.58      120.82      6.84 o
  -3   4  16      134.85      124.97     24.06 o
  -2   4  16        5.39       -5.28      5.28 o
  -1   4  16      143.06      160.39      9.66 o
  -6   1  17      498.07      511.38     14.59 o
  -5   1  17      275.37      286.80     10.63 o
  -4   1  17       89.82       76.17      5.96 o
  -3   1  17      183.43      193.48     21.80 o
  -2   1  17       13.17        8.31      4.26 o
  -1   1  17      164.41      160.65      7.42 o
  -5   2  17       48.51       35.57      5.16 o
  -4   2  17       46.26       37.59      5.56 o
  -3   2  17        0.95       -0.54      4.34 o
  -2   2  17        5.72       -2.64      4.33 o
 
